# Supplementary material for: The Bro1-like domain-containing protein, AtBro1, modulates growth and abiotic stress responses in Arabidopsis
Source: Front Plant Sci. 2023 May 12;14:1157435. doi: 10.3389/fpls.2023.1157435 (PMC10213323; doi:10.3389/fpls.2023.1157435)
Supplement: Supplementary file 2 [file DataSheet_2.xlsx]

## Sheet: Table_S1_Primers_List
Table S1. Primers used in this study.
Purpose	Primers	Primer sequence (5'->3')	Gene
For Salk line genotyping	SALK_204462_LP	TTAACAAAGAGCATATGCTTTTCG	-
For Salk line genotyping	SALK_204462_RP	ATGTAATGTCCATGTTTTCCACTG	-
For Salk line genotyping	LBb1.3	ATTTTGCCGATTTCGGAAC	-
For ATBro1promoter: GUS construction	Bro1_Pro_For_Ncol	GCACCATGGTGTATGATTCAGAGAGAGGA	-
For ATBro1promoter: GUS construction	Bro1_5UTR_Rev_Xbal	GGCTCTAGATTCTAAAGCTTAACGAAACTACA	-
For OX lines construction and for 35S:AtBro1- GFP construction	Bro1.1_For	caccATGGGATGCTTTGCATCAAGG	AT1G73390
For OX lines construction and for 35S:AtBro1- GFP construction	Bro1.1_Rev_C_tag	TATGTGATTTGATGTGTTTTTAGTCCGTAGAC	AT1G73390
For Semi-quatitative RT-PCR	AT1G73390_RTPCR_FP	GCCGTGAAGCGAAGACTTTCATG	AT1G73390
For Semi-quatitative RT-PCR	AT1G73390_RTPCR_RP	AGACTGGCTTCAGACCATGACG	AT1G73390
For qRT-PCR	AT1G73390_qPCR FP	GGAAGTATGTTGAAGCTAAGG	AT1G73390
For qRT-PCR	AT1G73390_qPCR_RP	GTGAAGGAGTCCTTGACGTGG	AT1G73390
For qRT-PCR	AT1G14250_qPCR_For	CGTACAGCCATCCAACCAGC	AT1G14250
For qRT-PCR	AT1G14250_qPCR_Rev	GTCCTGGTGTTGCAGGAGAGA	AT1G14250
For qRT-PCR	AT4G26260_qPCR_For	CTTGGGGCCATGACGACTAC	AT4G26260
For qRT-PCR	AT4G26260_qPCR_Rev	GGTGTATTCTCCAGCCGTGT	AT4G26260
For qRT-PCR	AT1G52040_qPCR_For	AGTAAGGGTACAACCTCACCGC	AT1G52040
For qRT-PCR	AT1G52040_qPCR_Rev	GCTTCTTGGTAGTAGATGGAGTAGT	AT1G52040
For qRT-PCR	AT1G53480_qPCR_For	CCCTGATTCGAGATTGACACA	AT1G53480
For qRT-PCR	AT1G53480_qPCR_Rev	ACCAACGAACCTCCATCTGA	AT1G53480
For qRT-PCR	AT5G24240_qPCR_For	ATTCCACCTTCATGCACCCG	AT5G24240
For qRT-PCR	AT5G24240_qPCR_Rev	GTCTCTGTGGGCACTATGGC	AT5G24240
For qRT-PCR	AT3G30720_qPCR_For	CGTTGAAAGAAGCTTCAAACCAAA	AT3G30720
For qRT-PCR	AT3G30720_qPCR_Rev	AAGTGTGAGGCAAAATGAACCTT	AT3G30720
For qRT-PCR	AT1G53490_qPCR_For	CGTACAGCCATCCAACCAGC	AT1G53490
For qRT-PCR	AT1G53490_qPCR_Rev	GTCCTGGTGTTGCAGGAGAGA	AT1G53490
For qRT-PCR	AT3G25250_qPCR_For	GACGTCGTTGCGTGATTTGAT	AT3G25250
For qRT-PCR	AT3G25250_qPCR_Rev	TACGGCGGTCTAGAAACCAA	AT3G25250
For qRT-PCR	AT5G13730_qPCR_For	GAAGGCAACCAAGCTGTGAAG	AT5G13730
For qRT-PCR	AT5G13730_qPCR_Rev	CATGCGGCCATTTTGAGACG	AT5G13730
For qRT-PCR	AT5G65080_qPCR_For	CATGGAAGAGCAGCTCAAGAGT	AT5G65080
For qRT-PCR	AT5G65080_qPCR_Rev	CGCTAGCTAGAACCTTGTTCTTT	AT5G65080
For qRT-PCR	AT1G13260_qPCR_For	TCCGGGTCAGATTTAGATGC	AT1G13260
For qRT-PCR	AT1G13260_qPCR_Rev	AAGATGCGTTGCTTCTTGCT	AT1G13260
For qRT-PCR	ATCG00490_qPCR_For	GCATATGCCTGCTTTGACCG	ATCG00490
For qRT-PCR	ATCG00490_qPCR_Rev	GAGCTACTCGGTTGGCTACG	ATCG00490
For qRT-PCR	DREB2BqPCR_For	GAA GAG TCT TGT GGA ACC AG	AT3G011020
For qRT-PCR	DREB2BqPCR_Rev	CCC AAT ACT GCT GCT CAA AC	AT3G011020
For qRT-PCR	ABI1_For	CCGTTGTTTTCCCGTCTCA	ABI1
For qRT-PCR	ABI1_Rev	CGGCAAAGAACGGCTCTAGA	ABI1
For qRT-PCR	act2-123_For	GAGAGATTCAGATGCCCAGAAGTC	actin2
For qRT-PCR	act2-190_Rev	TGGATTCCAGCAGCTTCCA	actin2
For qRT-PCR	18S-29_For	GGTCTGTGATGCCCTTAGATGTT	18S
For qRT-PCR	18S-102_Rec	GGCAAGGTGTGAACTCGTTGA	18S
For qRT-PCR	GFP-qPCr_For	CATTACCTGTCCACACAATCTGCC	GFP
For qRT-PCR	GFP-qPCr_Rev	GTTCATCCATGCCATGTGTAATCCC	GFP
For qRT-PCR	SnRK2_2_qPCR_For	TTGTTAGATGGAAGTCCGGCAC	SnRK2.2
For qRT-PCR	SnRK2_2_qPCR_Rev	GTTGGGAATGAAGAACAGAAGACT	SnRK2.2
For qRT-PCR	SnRK2_3_qPCR_For	GTCATGTTGGTTGGAGCGTATC	SnRK2.3
For qRT-PCR	SnRK2_3_qPCR_Rev	GGATCAGCCACGAAGATTCTTGA	SnRK2.3
For qRT-PCR	AAO3_qPCR_For	CTGAAGGTCTTGGAAACACGAA	AAO3
For qRT-PCR	AAO3_qPCR_Rev	AGAAATACACATCCCTGGTGTAC	AAO3
For qRT-PCR	EM1_qPCR_For	TATCAGGAGATCGGTCACAAAG	EM1
For qRT-PCR	EM1_qPCR_Rev	ACTCATCGATCTCAATCCCTTC	EM1
For qRT-PCR	EM6_qPCR_For	GAAGGATATCAGCAGATGGGAC	EM6
For qRT-PCR	EM6_qPCR_Rev	CTTGGTCCTGAATTTGGATTCG	EM6
For qRT-PCR	ABI2_For	TGAAGCGGCGAGGATAGAAG	ABI2
For qRT-PCR	ABI2_Rev	ATACACGAGCCCCGTTCCA	ABI2
For qRT-PCR	RAB18_For	GGAGAAGTTGCCAGGTCATCATG	RAB18
For qRT-PCR	RAB18_Rev	CACCGTAGCCACCAGCATCATA	RAB18
For qRT-PCR	ABA1_For	ATTCCACACGGCGACGATT	ABA1
For qRT-PCR	ABA1_Rev	CGACGATGCAAGGTTGATCTT	ABA1
For qRT-PCR	ABA2_For	GAACGGAGGATGCATTTGTTG	ABA2
For qRT-PCR	ABA2_Rev	ACCGTCAGTTCCACCCCTTT	ABA2
For qRT-PCR	RD29BQPCR_For	GGCGGGCAAAGCGAG	RD29B
For qRT-PCR	RD29BQPCR_Rev	TGCCCGTAAGCAGTAACAGATC	RD29B
For qRT-PCR	NCED3_For	TTTTCAAGCTGCCGGAGATG	NCED3
For qRT-PCR	NCED3_Rev	TGCGACCTTGTTCTTGTCGTA	NCED3
For qRT-PCR	RD29A_For	AATTCCGGTGGGAGATCAAAC	RD29A
For qRT-PCR	RD29A_Rev	TCGTCACGGCAGACTCTGTT	RD29A

## Sheet: Table_S2_DEGs_WT_ABA_2Hours
Table S2. List of assembled transcripts that were up-regulated or down-regulated (log2 fold change (log2FC) > 1 or <-1, false discovery rate (FDR ) < 0.05) in WT ABA 02 Hours vs Mock WT Col-0 Arabidopsis seedlings
GeneID	baseMean	log2FoldChange	Profile	FDR	Gene Description	.
AT3G13760	26.538	-8.06422	DownRegulated	3.53907e-09	Cysteine/Histidine-rich C1 domain family protein	.
AT3G46880	13.2707	-7.06106	DownRegulated	1.01635e-05	unknown protein	.
AT2G40330	261.825	-7.0387	DownRegulated	1.69513e-39	PYR1-like 6	.
AT4G11460	114.243	-6.9868	DownRegulated	8.5396e-17	cysteine-rich RLK (RECEPTOR-like protein kinase) 30	.
AT2G25780	23.7269	-6.92922	DownRegulated	5.77011e-07	Protein of unknown function (DUF1677)	.
AT1G05700	34.9449	-6.58324	DownRegulated	3.32707e-07	Leucine-rich repeat transmembrane protein kinase protein	.
AT1G15125	833.341	-6.4894	DownRegulated	5.4777e-21	S-adenosyl-L-methionine-dependent methyltransferases superfamily protein	.
AT1G44050	7.27204	-6.19655	DownRegulated	0.000316204	Cysteine/Histidine-rich C1 domain family protein	.
AT5G65800	12.6855	-6.01533	DownRegulated	0.000108396	ACC synthase 5	.
AT3G55515	6.4024	-6.01197	DownRegulated	0.000351058	ROTUNDIFOLIA like 7	.
AT4G34770	82.2578	-5.99274	DownRegulated	1.78769e-15	SAUR-like auxin-responsive protein family	.
AT1G04133	6.32376	-5.99261	DownRegulated	0.000982108	#N/A	.
AT2G38310	1216.62	-5.94848	DownRegulated	1.15538e-159	PYR1-like 4	.
AT2G22810	21.1226	-5.85343	DownRegulated	6.51454e-05	1-aminocyclopropane-1-carboxylate synthase 4	.
AT5G39000	5.65622	-5.83264	DownRegulated	0.000471928	Malectin/receptor-like protein kinase family protein	.
AT3G50460	5.64053	-5.82921	DownRegulated	0.000542328	homolog of RPW8 2	.
AT3G32040	11.0038	-5.80665	DownRegulated	0.000114384	Terpenoid synthases superfamily protein	.
AT2G40610	145.056	-5.73207	DownRegulated	1.82239e-30	expansin A8	.
AT4G10020	5.26133	-5.73002	DownRegulated	0.0085411	hydroxysteroid dehydrogenase 5	.
AT3G27500	18.5344	-5.65131	DownRegulated	8.20786e-06	Cysteine/Histidine-rich C1 domain family protein	.
AT1G76190	9.73314	-5.62794	DownRegulated	0.000902761	SAUR-like auxin-responsive protein family	.
AT5G59930	4.89547	-5.62414	DownRegulated	0.00157334	Cysteine/Histidine-rich C1 domain family protein	.
AT1G18280	4.54636	-5.5188	DownRegulated	0.0076938	Bifunctional inhibitor/lipid-transfer protein/seed storage 2S albumin superfamily protein	.
AT4G34790	33.1226	-5.49551	DownRegulated	8.55149e-10	SAUR-like auxin-responsive protein family	.
AT2G37820	4.35043	-5.45708	DownRegulated	0.00474134	Cysteine/Histidine-rich C1 domain family protein	.
AT3G50310	15.6929	-5.42136	DownRegulated	0.000132718	mitogen-activated protein kinase kinase kinase 20	.
AT4G12270	4.23166	-5.41577	DownRegulated	0.00708992	Copper amine oxidase family protein	.
AT3G08490	4.21916	-5.40664	DownRegulated	0.0066304	Late embryogenesis abundant protein, group 2 (TAIR:AT3G24600.1)	.
AT2G05180	4.16498	-5.38937	DownRegulated	0.00339145	cytochrome P450, family 705, subfamily A, polypeptide 6	.
AT3G23635	8.18151	-5.37072	DownRegulated	0.00394622	ROTUNDIFOLIA like 13	.
AT2G05875	3.81439	-5.26467	DownRegulated	0.00404622	#N/A	.
AT1G58120	3.80841	-5.26276	DownRegulated	0.00456625	methyltransferases (TAIR:AT5G01710.1)	.
AT3G14260	3.77105	-5.25035	DownRegulated	0.00641834	Protein of unknown function (DUF567)	.
AT5G07560	3.76377	-5.24792	DownRegulated	0.00641834	glycine-rich protein 20	.
AT5G05530	20.7658	-5.22244	DownRegulated	0.00142613	RING/U-box superfamily protein	.
AT2G36110	7.2727	-5.19401	DownRegulated	0.00161385	Polynucleotidyl transferase, ribonuclease H-like superfamily protein	.
AT3G07000	19.9546	-5.16923	DownRegulated	4.40188e-06	Cysteine/Histidine-rich C1 domain family protein	.
AT3G46810	3.37528	-5.08713	DownRegulated	0.009977	Cysteine/Histidine-rich C1 domain family protein	.
AT3G01080	6.55706	-5.04755	DownRegulated	0.00190878	WRKY DNA-binding protein 58	.
AT3G11370	3.16271	-4.99683	DownRegulated	0.0147621	Cysteine/Histidine-rich C1 domain family protein	.
ATMG01010	3.14945	-4.9912	DownRegulated	0.0193364	Unknown conserved protein	.
AT5G09805	6.15949	-4.95035	DownRegulated	0.00547722	inflorescence deficient in abscission (IDA)-like 3	.
AT5G61610	22.4646	-4.91422	DownRegulated	4.74089e-06	Oleosin family protein	.
AT2G20520	11.077	-4.90759	DownRegulated	0.000416745	FASCICLIN-like arabinogalactan 6	.
AT3G53200	5.72306	-4.84685	DownRegulated	0.0174653	myb domain protein 27	.
AT4G15320	5.57282	-4.80048	DownRegulated	0.00860754	cellulose synthase-like B6	.
AT4G19920	2.73686	-4.7865	DownRegulated	0.0192573	Toll-Interleukin-Resistance (TIR) domain family protein	.
AT4G25560	5.46169	-4.77374	DownRegulated	0.0115525	myb domain protein 18	.
AT5G58360	5.47534	-4.77003	DownRegulated	0.00785622	ovate family protein 3	.
AT1G14420	5.42359	-4.75741	DownRegulated	0.00609208	Pectate lyase family protein	.
AT3G12890	2.57006	-4.69685	DownRegulated	0.0313762	activator of spomin::LUC2	.
AT1G23965	5.18579	-4.69334	DownRegulated	0.0207532	unknown protein	.
AT2G23400	2.54224	-4.68245	DownRegulated	0.048541	Undecaprenyl pyrophosphate synthetase family protein	.
AT2G43140	174.27	-4.63862	DownRegulated	1.323e-14	basic helix-loop-helix (bHLH) DNA-binding superfamily protein	.
AT2G46990	14.3166	-4.63798	DownRegulated	0.00387905	indole-3-acetic acid inducible 20	.
AT3G60870	2.44903	-4.62491	DownRegulated	0.044297	AT-hook motif nuclear-localized protein 18	.
AT3G50010	49.4057	-4.59415	DownRegulated	5.11455e-13	Cysteine/Histidine-rich C1 domain family protein	.
AT4G34810	31.2604	-4.58235	DownRegulated	1.13588e-08	SAUR-like auxin-responsive protein family	.
AT1G29490	8.89994	-4.56939	DownRegulated	0.00231425	SAUR-like auxin-responsive protein family	.
AT3G01260	31.1701	-4.55963	DownRegulated	6.86335e-09	Galactose mutarotase-like superfamily protein	.
AT5G61160	43.7224	-4.55048	DownRegulated	9.51341e-06	anthocyanin 5-aromatic acyltransferase 1	.
AT1G02630	2.28336	-4.52489	DownRegulated	0.041424	Nucleoside transporter family protein	.
AT3G45330	4.52817	-4.49445	DownRegulated	0.020731	Concanavalin A-like lectin protein kinase family protein	.
AT1G09090	25.5481	-4.49035	DownRegulated	3.65229e-07	respiratory burst oxidase homolog B	.
AT5G02760	919.257	-4.48219	DownRegulated	2.47027e-12	Protein phosphatase 2C family protein	.
AT1G02620	60.8703	-4.4733	DownRegulated	0.0107665	Ras-related small GTP-binding family protein	.
AT1G66940	430.924	-4.43333	DownRegulated	1.63667e-26	protein kinase-related	.
AT5G38540	8.12506	-4.42885	DownRegulated	0.0188573	Mannose-binding lectin superfamily protein	.
AT1G15640	2.11526	-4.41607	DownRegulated	0.0552471	unknown protein	.
AT5G46370	4.24294	-4.39542	DownRegulated	0.0415576	Ca2+ activated outward rectifying K+ channel 2	.
AT5G20640	7.71511	-4.37567	DownRegulated	0.00338627	Protein of unknown function (DUF567)	.
AT4G38825	42.1723	-4.33531	DownRegulated	1.45051e-07	SAUR-like auxin-responsive protein family	.
AT1G66040	18.2399	-4.27749	DownRegulated	3.28596e-06	Zinc finger (C3HC4-type RING finger) family protein	.
AT4G27250	3.87127	-4.25348	DownRegulated	0.030844	NAD(P)-binding Rossmann-fold superfamily protein	.
AT5G56870	3917.09	-4.24515	DownRegulated	1.25585e-15	beta-galactosidase 4	.
AT4G32280	264.739	-4.23238	DownRegulated	1.26268e-07	indole-3-acetic acid inducible 29	.
AT2G09665	10.7026	-4.229	DownRegulated	0.00249591	#N/A	.
AT2G41990	181.17	-4.20023	DownRegulated	1.85304e-41	CONTAINS InterPro DOMAIN/s: Late embryogenesis abundant protein, group 2	.
AT5G08141	3.71007	-4.18672	DownRegulated	0.0443748	basic leucine-zipper 75	.
AT4G01500	3.65518	-4.15947	DownRegulated	0.0545177	AP2/B3-like transcriptional factor family protein	.
AT1G33540	3.57571	-4.13635	DownRegulated	0.0331426	serine carboxypeptidase-like 18	.
AT4G08620	9.93928	-4.12902	DownRegulated	0.00167763	sulphate transporter 1;1	.
AT2G23410	6.53549	-4.1158	DownRegulated	0.00739887	cis-prenyltransferase	.
AT5G14110	6.40551	-4.07965	DownRegulated	0.00965164	Protein of unknown function (DUF 3339)	.
AT5G57540	15.818	-4.06574	DownRegulated	0.000137997	xyloglucan endotransglucosylase/hydrolase 13	.
AT2G45410	3.39442	-4.0517	DownRegulated	0.0409729	LOB domain-containing protein 19	.
AT2G26820	9.51358	-4.04922	DownRegulated	0.00803815	phloem protein 2-A3	.
AT1G69530	1030.3	-4.04795	DownRegulated	9.64135e-37	expansin A1	.
AT1G10070	3008.74	-4.0362	DownRegulated	0.000950851	branched-chain amino acid transaminase 2	.
AT2G03720	9.23201	-4.02588	DownRegulated	0.00288586	Adenine nucleotide alpha hydrolases-like superfamily protein	.
AT5G22930	36.8967	-4.02535	DownRegulated	6.00421e-10	Protein of unknown function (DUF1635)	.
AT3G50740	1019.14	-4.01609	DownRegulated	2.19175e-26	UDP-glucosyl transferase 72E1	.
AT1G60060	51.3293	-3.97596	DownRegulated	1.63928e-10	Serine/threonine-protein kinase WNK (With No Lysine)-related	.
AT3G60280	6.02566	-3.97503	DownRegulated	0.0370073	uclacyanin 3	.
AT1G63410	5.73513	-3.92025	DownRegulated	0.0277195	Protein of unknown function (DUF567)	.
AT2G30010	452.936	-3.91209	DownRegulated	9.48196e-22	TRICHOME BIREFRINGENCE-LIKE 45	.
AT5G07570	3.06906	-3.89888	DownRegulated	0.0545046	glycine/proline-rich protein	.
AT3G62150	874.919	-3.84971	DownRegulated	1.92476e-42	P-glycoprotein 21	.
AT1G74670	1319.38	-3.8267	DownRegulated	5.65407e-11	Gibberellin-regulated family protein	.
AT4G25760	10.9299	-3.81267	DownRegulated	0.00116438	glutamine dumper 2	.
AT3G29370	109.131	-3.80769	DownRegulated	1.12629e-05	unknown protein	.
AT1G49205	5.42461	-3.7874	DownRegulated	0.0302593	#N/A	.
AT5G05440	1020.06	-3.78432	DownRegulated	1.36417e-14	Polyketide cyclase/dehydrase and lipid transport superfamily protein	.
AT5G03310	24.0989	-3.75005	DownRegulated	0.00906522	SAUR-like auxin-responsive protein family	.
AT1G56680	10.0138	-3.72902	DownRegulated	0.00246942	Chitinase family protein	.
AT1G11080	112.219	-3.71999	DownRegulated	0.0145878	serine carboxypeptidase-like 31	.
AT3G03830	17.9168	-3.69096	DownRegulated	0.00271813	SAUR-like auxin-responsive protein family	.
AT5G05420	19.7396	-3.68845	DownRegulated	9.00929e-05	FKBP-like peptidyl-prolyl cis-trans isomerase family protein	.
AT5G67430	9.84429	-3.67083	DownRegulated	0.00125054	Acyl-CoA N-acyltransferases (NAT) superfamily protein	.
AT2G37030	45.0705	-3.66989	DownRegulated	1.36204e-06	SAUR-like auxin-responsive protein family	.
AT4G10370	7.23603	-3.66921	DownRegulated	0.00945676	Cysteine/Histidine-rich C1 domain family protein	.
AT3G20935	10.0027	-3.65768	DownRegulated	0.00380355	cytochrome P450, family 705, subfamily A, polypeptide 28	.
AT4G25707	24.6902	-3.64626	DownRegulated	3.57054e-05	unknown protein	.
AT1G33790	566.437	-3.64253	DownRegulated	0.00352558	jacalin lectin family protein	.
AT5G15130	52.6436	-3.64197	DownRegulated	1.02616e-08	WRKY DNA-binding protein 72	.
AT5G09970	31.9245	-3.64124	DownRegulated	1.71734e-05	cytochrome P450, family 78, subfamily A, polypeptide 7	.
AT2G17050	9.60503	-3.63473	DownRegulated	0.00504686	disease resistance protein (TIR-NBS-LRR class), putative	.
AT5G18050	48.6441	-3.63082	DownRegulated	7.85641e-05	SAUR-like auxin-responsive protein family	.
AT1G15040	301.164	-3.62386	DownRegulated	1.33453e-05	Class I glutamine amidotransferase-like superfamily protein	.
AT4G21870	467.911	-3.62127	DownRegulated	2.19599e-10	HSP20-like chaperones superfamily protein	.
AT5G18060	45.9071	-3.62066	DownRegulated	1.40536e-05	SAUR-like auxin-responsive protein family	.
AT1G75960	164.102	-3.60708	DownRegulated	4.10444e-12	AMP-dependent synthetase and ligase family protein	.
AT1G31320	32.6159	-3.60486	DownRegulated	1.02819e-05	LOB domain-containing protein 4	.
AT3G18550	6.93631	-3.58433	DownRegulated	0.0217464	TCP family transcription factor	.
AT4G25110	58.4394	-3.57981	DownRegulated	3.61651e-14	metacaspase 2	.
AT3G61028	16.4599	-3.57903	DownRegulated	0.000168387	Putative endonuclease or glycosyl hydrolase	.
AT4G14130	6396.63	-3.57212	DownRegulated	0.0154484	xyloglucan endotransglucosylase/hydrolase 15	.
AT1G02640	956.797	-3.56922	DownRegulated	3.76809e-11	beta-xylosidase 2	.
AT3G06990	22.8844	-3.56559	DownRegulated	5.27587e-06	Cysteine/Histidine-rich C1 domain family protein	.
AT1G78270	346.03	-3.54823	DownRegulated	1.14979e-22	UDP-glucosyl transferase 85A4	.
AT5G18010	34.9341	-3.54649	DownRegulated	9.21404e-05	SAUR-like auxin-responsive protein family	.
AT5G65970	176.565	-3.54328	DownRegulated	4.48514e-20	Seven transmembrane MLO family protein	.
AT3G62780	8.98632	-3.53521	DownRegulated	0.00397439	Calcium-dependent lipid-binding (CaLB domain) family protein	.
AT5G06740	29.2909	-3.53222	DownRegulated	0.000172873	Concanavalin A-like lectin protein kinase family protein	.
AT2G28690	15.0712	-3.48466	DownRegulated	0.000238696	Protein of unknown function (DUF1635)	.
AT1G62262	10.8207	-3.48238	DownRegulated	0.000749938	SLAC1 homologue 4	.
AT1G79770	15.1088	-3.47675	DownRegulated	0.000303848	Protein of unknown function (DUF1677)	.
AT1G79760	15.2348	-3.46578	DownRegulated	5.65532e-05	downstream target of AGL15-4	.
AT5G05430	23.9208	-3.46565	DownRegulated	0.00018322	RNA-binding protein	.
AT4G34800	6.47564	-3.46138	DownRegulated	0.00859528	SAUR-like auxin-responsive protein family	.
AT5G15830	54.1342	-3.46003	DownRegulated	1.10293e-10	basic leucine-zipper 3	.
AT1G27020	2363.21	-3.43175	DownRegulated	3.43555e-20	unknown protein	.
AT3G24300	79.8094	-3.41772	DownRegulated	1.33032e-07	ammonium transporter 1;3	.
AT5G23700	35.5396	-3.39836	DownRegulated	8.22485e-07	unknown protein	.
AT1G31770	234.618	-3.39505	DownRegulated	3.51176e-32	ATP-binding cassette 14	.
AT5G66690	354.989	-3.39491	DownRegulated	4.7727e-09	UDP-Glycosyltransferase superfamily protein	.
AT1G55380	14.3101	-3.3779	DownRegulated	6.3271e-05	Cysteine/Histidine-rich C1 domain family protein	.
AT3G03840	28.4555	-3.36029	DownRegulated	2.88282e-05	SAUR-like auxin-responsive protein family	.
AT2G42850	34.2302	-3.35482	DownRegulated	5.4298e-05	cytochrome P450, family 718	.
AT3G46330	14.0014	-3.3511	DownRegulated	0.00273588	Leucine-rich repeat protein kinase family protein	.
AT4G18197	155.663	-3.33975	DownRegulated	4.36633e-18	purine permease 7	.
AT2G17740	33.7306	-3.3346	DownRegulated	4.03654e-05	Cysteine/Histidine-rich C1 domain family protein	.
AT2G02930	41.9117	-3.32943	DownRegulated	0.000102094	glutathione S-transferase F3	.
AT1G13500	5.93256	-3.3169	DownRegulated	0.057416	Protein of unknown function (DUF1262)	.
AT2G31020	76.8144	-3.3098	DownRegulated	3.25929e-12	OSBP(oxysterol binding protein)-related protein 1A	.
AT1G36940	47.7408	-3.30643	DownRegulated	5.50095e-07	unknown protein	.
AT2G19060	5.90595	-3.30609	DownRegulated	0.0586266	SGNH hydrolase-type esterase superfamily protein	.
AT1G80280	262.862	-3.29266	DownRegulated	2.92488e-30	alpha/beta-Hydrolases superfamily protein	.
AT1G15050	9.64786	-3.2883	DownRegulated	0.0246439	indole-3-acetic acid inducible 34	.
AT2G44745	9.36173	-3.26908	DownRegulated	0.047847	WRKY family transcription factor	.
AT1G26945	227.487	-3.26491	DownRegulated	1.76515e-15	basic helix-loop-helix (bHLH) DNA-binding superfamily protein	.
AT3G23550	141.093	-3.25775	DownRegulated	1.96205e-06	MATE efflux family protein	.
AT2G29330	42.0291	-3.25677	DownRegulated	4.89062e-08	tropinone reductase	.
AT1G64210	11.2515	-3.25428	DownRegulated	0.000855501	Leucine-rich repeat protein kinase family protein	.
AT2G36090	35.1321	-3.22423	DownRegulated	1.65992e-07	F-box family protein	.
AT3G05150	63.8623	-3.22171	DownRegulated	5.3437e-06	Major facilitator superfamily protein	.
AT4G31380	16.8354	-3.21087	DownRegulated	0.00036814	FPF1-like protein 1	.
AT5G38350	20.0601	-3.1994	DownRegulated	0.00016115	Disease resistance protein (NBS-LRR class) family	.
AT4G34930	11.0576	-3.19926	DownRegulated	0.00164562	PLC-like phosphodiesterases superfamily protein	.
AT5G19890	66.4295	-3.19287	DownRegulated	0.00117586	Peroxidase superfamily protein	.
AT2G21200	16.332	-3.19085	DownRegulated	0.00100841	SAUR-like auxin-responsive protein family	.
AT5G18840	79.8435	-3.17709	DownRegulated	1.5182e-06	Major facilitator superfamily protein	.
AT5G43350	260.94	-3.15607	DownRegulated	4.68967e-11	phosphate transporter 1;1	.
AT5G38970	10.8909	-3.15219	DownRegulated	0.0057327	brassinosteroid-6-oxidase 1	.
AT1G11185	22.5679	-3.14974	DownRegulated	0.0106312	other RNA	.
AT4G21410	697.515	-3.14833	DownRegulated	2.23306e-10	cysteine-rich RLK (RECEPTOR-like protein kinase) 29	.
AT3G54625	5.26242	-3.14639	DownRegulated	0.0414942	other RNA	.
AT1G29460	69.3054	-3.14596	DownRegulated	1.31891e-05	SAUR-like auxin-responsive protein family	.
AT4G15393	49.7067	-3.14265	DownRegulated	1.20155e-06	cytochrome P450, family 702, subfamily A, polypeptide 5	.
AT1G09460	270.613	-3.14109	DownRegulated	1.91921e-05	Carbohydrate-binding X8 domain superfamily protein	.
AT4G01335	12.2636	-3.14101	DownRegulated	0.0292531	FUNCTIONS IN: molecular_function unknown	.
AT1G21270	338.078	-3.14093	DownRegulated	1.09763e-33	wall-associated kinase 2	.
AT3G63440	163.492	-3.13505	DownRegulated	6.03613e-12	cytokinin oxidase/dehydrogenase 6	.
AT3G42800	57.0327	-3.13087	DownRegulated	3.87248e-06	unknown protein	.
AT5G06570	65.4866	-3.13051	DownRegulated	0.00278354	alpha/beta-Hydrolases superfamily protein	.
AT4G15290	16.7661	-3.105	DownRegulated	0.0286702	Cellulose synthase family protein	.
AT4G30320	5.22766	-3.09772	DownRegulated	0.0404325	CAP (Cysteine-rich secretory proteins, Antigen 5, and Pathogenesis-related 1 protein) superfamily protein	.
AT1G14220	7.03691	-3.089	DownRegulated	0.044718	Ribonuclease T2 family protein	.
AT5G25840	443.611	-3.08864	DownRegulated	1.08913e-20	Protein of unknown function (DUF1677)	.
AT3G12820	10.2927	-3.08778	DownRegulated	0.00464005	myb domain protein 10	.
AT5G45210	6.9312	-3.0864	DownRegulated	0.0183761	Disease resistance protein (TIR-NBS-LRR class) family	.
AT1G07090	148.635	-3.07801	DownRegulated	7.05226e-17	Protein of unknown function (DUF640)	.
AT3G46270	8.51572	-3.07473	DownRegulated	0.0300929	receptor protein kinase-related	.
AT4G09160	425.416	-3.07405	DownRegulated	8.99543e-10	SEC14 cytosolic factor family protein / phosphoglyceride transfer family protein	.
AT5G19600	148.616	-3.06629	DownRegulated	1.50181e-15	sulfate transporter 3;5	.
AT4G25750	26.6219	-3.05564	DownRegulated	2.29683e-05	ABC-2 type transporter family protein	.
AT2G25150	9.58432	-3.0208	DownRegulated	0.021213	HXXXD-type acyl-transferase family protein	.
AT2G43050	46.4445	-3.01402	DownRegulated	6.59199e-07	Plant invertase/pectin methylesterase inhibitor superfamily	.
AT4G19690	96.1177	-3.00667	DownRegulated	0.00222733	iron-regulated transporter 1	.
AT1G11112	4.87178	-3.00222	DownRegulated	0.0406097	unknown protein	.
AT3G60650	8.1787	-2.99933	DownRegulated	0.0130388	unknown protein	.
AT3G51400	186.642	-2.99722	DownRegulated	1.15884e-11	Arabidopsis protein of unknown function (DUF241)	.
AT4G22080	9.61801	-2.99366	DownRegulated	0.0092783	root hair specific 14	.
AT5G20470	4.87093	-2.98711	DownRegulated	0.0496789	myosin, putative	.
AT2G15880	2780.04	-2.98276	DownRegulated	1.16454e-06	Leucine-rich repeat (LRR) family protein	.
AT1G03870	1604.25	-2.97094	DownRegulated	1.11319e-30	FASCICLIN-like arabinoogalactan 9	.
AT1G11120	25.6913	-2.96926	DownRegulated	1.80109e-05	unknown protein	.
AT4G08770	77.9279	-2.96922	DownRegulated	2.25553e-07	Peroxidase superfamily protein	.
AT1G31310	36.9629	-2.9671	DownRegulated	0.00604812	hydroxyproline-rich glycoprotein family protein	.
AT5G44700	22.027	-2.96663	DownRegulated	0.00172237	Leucine-rich repeat transmembrane protein kinase	.
AT5G40590	23.6557	-2.96554	DownRegulated	0.0210777	Cysteine/Histidine-rich C1 domain family protein	.
AT3G60490	23.8229	-2.96523	DownRegulated	2.97539e-05	Integrase-type DNA-binding superfamily protein	.
AT1G11340	97.7456	-2.96295	DownRegulated	2.62858e-15	S-locus lectin protein kinase family protein	.
AT1G14960	64.2991	-2.95348	DownRegulated	3.27982e-07	Polyketide cyclase/dehydrase and lipid transport superfamily protein	.
AT2G19660	34.8673	-2.95002	DownRegulated	1.96112e-06	Cysteine/Histidine-rich C1 domain family protein	.
AT1G53940	9.39587	-2.94808	DownRegulated	0.00668536	GDSL-motif lipase 2	.
AT1G29025	38.9823	-2.93743	DownRegulated	8.93553e-08	Calcium-binding EF-hand family protein	.
AT5G51530	6.09791	-2.93309	DownRegulated	0.0337091	Ubiquitin carboxyl-terminal hydrolase-related protein	.
AT4G13310	6.14269	-2.924	DownRegulated	0.0483362	cytochrome P450, family 71, subfamily A, polypeptide 20	.
AT5G15580	425.295	-2.92013	DownRegulated	8.17182e-14	longifolia1	.
AT1G61560	89.512	-2.91799	DownRegulated	4.67641e-08	Seven transmembrane MLO family protein	.
AT3G22540	7.59728	-2.91648	DownRegulated	0.0186935	Protein of unknown function (DUF1677)	.
AT1G67110	22.9932	-2.90791	DownRegulated	0.00118131	cytochrome P450, family 735, subfamily A, polypeptide 2	.
AT2G03090	200.943	-2.90768	DownRegulated	7.67655e-13	expansin A15	.
AT2G24070	12.2384	-2.9007	DownRegulated	0.00121157	Family of unknown function (DUF566)	.
AT5G10210	13.7846	-2.89277	DownRegulated	0.00640403	CONTAINS InterPro DOMAIN/s: C2 calcium-dependent membrane targeting (InterPro:IPR000008)	.
AT4G19370	45.6641	-2.88715	DownRegulated	2.53799e-07	Protein of unknown function (DUF1218)	.
AT4G39410	10.5084	-2.88541	DownRegulated	0.00257011	WRKY DNA-binding protein 13	.
AT3G50190	15.1315	-2.88344	DownRegulated	0.000150155	Plant protein of unknown function (DUF247)	.
AT1G62280	7.42868	-2.86958	DownRegulated	0.0187153	SLAC1 homologue 1	.
AT5G25460	3803.81	-2.86598	DownRegulated	1.10408e-21	Protein of unknown function, DUF642	.
AT2G28040	11.8348	-2.8575	DownRegulated	0.0008581	Eukaryotic aspartyl protease family protein	.
AT1G19530	912.249	-2.8476	DownRegulated	0.0494297	unknown protein	.
AT4G13390	51.664	-2.8451	DownRegulated	2.53667e-06	Proline-rich extensin-like family protein	.
AT5G03355	140.949	-2.8447	DownRegulated	3.1465e-08	#N/A	.
AT4G39070	180.75	-2.83841	DownRegulated	5.55841e-08	B-box zinc finger family protein	.
AT4G36000	5.87674	-2.83597	DownRegulated	0.0260282	Pathogenesis-related thaumatin superfamily protein	.
AT3G45650	126.423	-2.8326	DownRegulated	9.16175e-15	nitrate excretion transporter1	.
AT5G20810	7.29141	-2.83225	DownRegulated	0.00947095	SAUR-like auxin-responsive protein family	.
AT3G22640	35.8735	-2.8284	DownRegulated	0.00202193	cupin family protein	.
AT4G36850	2298.24	-2.82771	DownRegulated	2.58489e-08	PQ-loop repeat family protein / transmembrane family protein	.
AT5G40450	5830.64	-2.81835	DownRegulated	1.48972e-15	unknown protein	.
AT4G35900	69.8869	-2.81702	DownRegulated	2.36927e-09	Basic-leucine zipper (bZIP) transcription factor family protein	.
AT4G29310	300.833	-2.81357	DownRegulated	7.44243e-19	Protein of unknown function (DUF1005)	.
AT2G41510	29.0047	-2.81107	DownRegulated	8.44994e-05	cytokinin oxidase/dehydrogenase 1	.
AT3G52525	17.1552	-2.80395	DownRegulated	0.000194145	ovate family protein 6	.
AT1G13710	60.2096	-2.80256	DownRegulated	0.000404933	cytochrome P450, family 78, subfamily A, polypeptide 5	.
AT4G22233	5.69251	-2.79778	DownRegulated	0.0529687	other RNA	.
AT5G18170	1741.09	-2.79468	DownRegulated	1.1832e-09	glutamate dehydrogenase 1	.
AT5G20820	15.6288	-2.79442	DownRegulated	0.000370926	SAUR-like auxin-responsive protein family	.
AT2G24980	96.4909	-2.79269	DownRegulated	2.95201e-05	Proline-rich extensin-like family protein	.
AT1G49230	70.099	-2.79167	DownRegulated	4.0455e-09	RING/U-box superfamily protein	.
AT2G15400	12.8092	-2.79064	DownRegulated	0.00723452	DNA-directed RNA polymerase family protein	.
AT5G48950	11.3555	-2.78785	DownRegulated	0.00196315	Thioesterase superfamily protein	.
AT2G31085	11.0811	-2.78628	DownRegulated	0.0143882	CLAVATA3/ESR-RELATED 6	.
AT3G32030	19.9005	-2.77515	DownRegulated	0.00175061	Terpenoid cyclases/Protein prenyltransferases superfamily protein	.
AT3G23880	241.198	-2.77361	DownRegulated	5.81303e-06	F-box and associated interaction domains-containing protein	.
AT5G03150	181.176	-2.75695	DownRegulated	2.60724e-10	C2H2-like zinc finger protein	.
AT3G13960	114.721	-2.75581	DownRegulated	3.55928e-05	growth-regulating factor 5	.
AT4G18630	41.2015	-2.74967	DownRegulated	5.2511e-07	Protein of unknown function (DUF688)	.
AT2G28970	23.1742	-2.74769	DownRegulated	0.00034981	Leucine-rich repeat protein kinase family protein	.
AT1G52190	1086.63	-2.74623	DownRegulated	5.39506e-08	Major facilitator superfamily protein	.
AT3G08660	15.5469	-2.74291	DownRegulated	0.00364071	Phototropic-responsive NPH3 family protein	.
AT5G14070	17.157	-2.73445	DownRegulated	0.0391267	Thioredoxin superfamily protein	.
AT2G01913	29.1126	-2.72295	DownRegulated	5.79171e-05	unknown protein	.
AT5G62280	736.484	-2.71879	DownRegulated	0.000392875	Protein of unknown function (DUF1442)	.
AT3G51910	237.722	-2.71853	DownRegulated	1.15616e-09	heat shock transcription factor A7A	.
AT1G02350	23.5363	-2.71827	DownRegulated	0.000845844	protoporphyrinogen oxidase-related	.
AT5G53980	46.1533	-2.71686	DownRegulated	0.0178415	homeobox protein 52	.
AT4G35770	14692.1	-2.71602	DownRegulated	0.000261849	Rhodanese/Cell cycle control phosphatase superfamily protein	.
AT5G38100	16.4459	-2.70295	DownRegulated	0.00206089	S-adenosyl-L-methionine-dependent methyltransferases superfamily protein	.
AT1G08930	2350.41	-2.70231	DownRegulated	1.07227e-11	Major facilitator superfamily protein	.
AT4G15270	13.4632	-2.70217	DownRegulated	0.00113328	glucosyltransferase-related	.
AT5G56320	35.4062	-2.69372	DownRegulated	7.37222e-06	expansin A14	.
AT3G10120	98.049	-2.69364	DownRegulated	1.34181e-06	unknown protein	.
AT5G52170	171.421	-2.68191	DownRegulated	0.000961989	homeodomain GLABROUS 7	.
AT5G37450	7.93701	-2.68184	DownRegulated	0.0394491	Leucine-rich repeat protein kinase family protein	.
AT1G21326	23.9803	-2.68175	DownRegulated	0.00491681	VQ motif-containing protein	.
AT1G61480	17.1193	-2.68163	DownRegulated	0.000365113	S-locus lectin protein kinase family protein	.
AT1G14160	18.405	-2.68077	DownRegulated	0.00269796	Uncharacterised protein family (UPF0497)	.
AT4G01770	6.65738	-2.67871	DownRegulated	0.0254823	rhamnogalacturonan xylosyltransferase 1	.
AT2G35270	24.0892	-2.67505	DownRegulated	0.000305594	Predicted AT-hook DNA-binding family protein	.
AT4G36410	420.871	-2.67179	DownRegulated	4.25933e-06	ubiquitin-conjugating enzyme 17	.
AT1G06160	30.5235	-2.66823	DownRegulated	1.34563e-05	octadecanoid-responsive Arabidopsis AP2/ERF 59	.
AT1G33055	80.727	-2.66741	DownRegulated	0.0110361	unknown protein	.
AT3G54510	13.147	-2.66657	DownRegulated	0.00102731	Early-responsive to dehydration stress protein (ERD4)	.
AT3G48970	25.7591	-2.66624	DownRegulated	0.0203407	Heavy metal transport/detoxification superfamily protein	.
AT5G04310	82.6939	-2.66314	DownRegulated	2.67781e-08	Pectin lyase-like superfamily protein	.
AT3G58850	98.3827	-2.6616	DownRegulated	7.32883e-13	phy rapidly regulated 2	.
AT1G54940	5.31257	-2.65936	DownRegulated	0.0582663	plant glycogenin-like starch initiation protein 4	.
AT4G03190	573.473	-2.65759	DownRegulated	4.96666e-13	GRR1-like protein 1	.
AT3G28960	19.5019	-2.65578	DownRegulated	0.00165081	Transmembrane amino acid transporter family protein	.
AT2G01900	64.3539	-2.65546	DownRegulated	5.9996e-12	DNAse I-like superfamily protein	.
AT4G18205	288.558	-2.65482	DownRegulated	3.26748e-27	Nucleotide-sugar transporter family protein	.
AT5G23020	274.56	-2.65151	DownRegulated	2.46093e-07	2-isopropylmalate synthase 2	.
AT5G05320	97.7683	-2.65094	DownRegulated	1.02301e-10	FAD/NAD(P)-binding oxidoreductase family protein	.
AT3G61198	44.3594	-2.65075	DownRegulated	0.00566033	other RNA	.
AT4G24275	131.389	-2.64981	DownRegulated	5.75321e-13	Identified as a screen for stress-responsive genes.	.
AT5G52882	1666.28	-2.64963	DownRegulated	2.28746e-17	P-loop containing nucleoside triphosphate hydrolases superfamily protein	.
AT4G15233	245.857	-2.64639	DownRegulated	5.4489e-11	ABC-2 and Plant PDR ABC-type transporter family protein	.
AT1G79360	106.594	-2.64209	DownRegulated	0.00691466	organic cation/carnitine transporter 2	.
AT2G17036	48.0997	-2.64141	DownRegulated	3.94441e-06	F-box family protein with a domain of unknown function (DUF295)	.
AT1G75590	28.8511	-2.6399	DownRegulated	0.000310987	SAUR-like auxin-responsive protein family	.
AT5G38550	24.3127	-2.63478	DownRegulated	0.00254877	Mannose-binding lectin superfamily protein	.
AT2G16970	10.474	-2.63296	DownRegulated	0.00630617	Major facilitator superfamily protein	.
AT4G11290	71.0075	-2.62852	DownRegulated	4.24839e-09	Peroxidase superfamily protein	.
AT3G45710	151.922	-2.62819	DownRegulated	8.33401e-12	Major facilitator superfamily protein	.
AT2G43200	104.919	-2.626	DownRegulated	1.5495e-10	S-adenosyl-L-methionine-dependent methyltransferases superfamily protein	.
AT1G08757	6.47314	-2.62336	DownRegulated	0.0474594	#N/A	.
AT5G16720	136.84	-2.60221	DownRegulated	1.70645e-12	Protein of unknown function, DUF593	.
AT4G21903	24.093	-2.60177	DownRegulated	0.000212257	MATE efflux family protein	.
AT4G02780	8.80828	-2.59743	DownRegulated	0.0142517	Terpenoid cyclases/Protein prenyltransferases superfamily protein	.
AT5G44160	30.5374	-2.5974	DownRegulated	4.9755e-07	C2H2-like zinc finger protein	.
AT1G62770	268.195	-2.59554	DownRegulated	0.000441851	Plant invertase/pectin methylesterase inhibitor superfamily protein	.
AT2G46970	12.7458	-2.59338	DownRegulated	0.0138128	phytochrome interacting factor 3-like 1	.
AT1G36060	456.37	-2.59335	DownRegulated	0.000930281	Integrase-type DNA-binding superfamily protein	.
AT1G44970	30.6377	-2.59153	DownRegulated	0.000530916	Peroxidase superfamily protein	.
AT3G03850	33.0791	-2.58156	DownRegulated	0.00124509	SAUR-like auxin-responsive protein family	.
AT4G28790	37.6009	-2.58081	DownRegulated	1.1958e-07	basic helix-loop-helix (bHLH) DNA-binding superfamily protein	.
AT2G22122	121.216	-2.57499	DownRegulated	1.53227e-21	unknown protein	.
AT2G36400	623.247	-2.57336	DownRegulated	3.19038e-08	growth-regulating factor 3	.
AT1G04610	16.0657	-2.56732	DownRegulated	0.0126117	YUCCA 3	.
AT5G57530	22.2933	-2.5657	DownRegulated	0.00356552	xyloglucan endotransglucosylase/hydrolase 12	.
AT3G03820	58.5691	-2.5634	DownRegulated	0.000173761	SAUR-like auxin-responsive protein family	.
AT5G06640	49.0277	-2.56222	DownRegulated	3.56193e-05	Proline-rich extensin-like family protein	.
AT1G49210	37.0338	-2.56207	DownRegulated	0.0238934	RING/U-box superfamily protein	.
AT4G36570	34.8545	-2.56116	DownRegulated	1.03759e-05	RAD-like 3	.
AT4G26830	18.5298	-2.55984	DownRegulated	0.000623649	O-Glycosyl hydrolases family 17 protein	.
AT5G44920	63.4057	-2.55958	DownRegulated	1.23751e-12	Toll-Interleukin-Resistance (TIR) domain family protein	.
AT5G59260	19.6948	-2.5579	DownRegulated	0.00985812	Concanavalin A-like lectin protein kinase family protein	.
AT3G26200	129.122	-2.54845	DownRegulated	1.11803e-09	cytochrome P450, family 71, subfamily B, polypeptide 22	.
AT4G24150	19.5495	-2.54729	DownRegulated	0.00062863	growth-regulating factor 8	.
AT1G19540	235.489	-2.54527	DownRegulated	0.000776585	NmrA-like negative transcriptional regulator family protein	.
AT2G02020	89.2645	-2.54514	DownRegulated	1.9378e-10	Major facilitator superfamily protein	.
AT1G68330	38.3816	-2.5444	DownRegulated	1.66465e-05	unknown protein	.
AT1G49570	52.3897	-2.54414	DownRegulated	0.0115984	Peroxidase superfamily protein	.
AT5G20250	22433.2	-2.54236	DownRegulated	3.84531e-05	Raffinose synthase family protein	.
AT4G35810	16.0478	-2.541	DownRegulated	0.0471555	2-oxoglutarate (2OG) and Fe(II)-dependent oxygenase superfamily protein	.
AT2G39870	669.339	-2.53594	DownRegulated	1.47541e-19	unknown protein	.
AT5G25970	6.15234	-2.53356	DownRegulated	0.0569794	Core-2/I-branching beta-1,6-N-acetylglucosaminyltransferase family protein	.
AT1G76952	9.67317	-2.53029	DownRegulated	0.0126421	inflorescence deficient in abscission (IDA)-like 5	.
AT5G15120	130.525	-2.52619	DownRegulated	0.00212814	Protein of unknown function (DUF1637)	.
AT5G35190	61.9183	-2.52326	DownRegulated	3.4169e-05	proline-rich extensin-like family protein	.
AT4G28850	15.8212	-2.51871	DownRegulated	0.00213312	xyloglucan endotransglucosylase/hydrolase 26	.
AT4G08780	16.6645	-2.51847	DownRegulated	0.00873826	Peroxidase superfamily protein	.
AT2G16060	229.929	-2.51593	DownRegulated	0.000452395	hemoglobin 1	.
AT5G18030	101.445	-2.50898	DownRegulated	0.00328442	SAUR-like auxin-responsive protein family	.
AT2G39040	18.0927	-2.50253	DownRegulated	0.00333373	Peroxidase superfamily protein	.
AT3G25190	71.2011	-2.49361	DownRegulated	0.00117051	Vacuolar iron transporter (VIT) family protein	.
AT2G21080	214.679	-2.49347	DownRegulated	6.07491e-11	unknown protein	.
AT1G77380	169.189	-2.49093	DownRegulated	0.000198938	amino acid permease 3	.
AT4G38850	40.4627	-2.49048	DownRegulated	0.00113603	SAUR-like auxin-responsive protein family	.
AT4G13190	11.8018	-2.48894	DownRegulated	0.0499226	Protein kinase superfamily protein	.
AT5G11870	5.98181	-2.48762	DownRegulated	0.0393345	Alkaline phytoceramidase (aPHC)	.
AT1G03090	4518.81	-2.48613	DownRegulated	0.0426339	methylcrotonyl-CoA carboxylase alpha chain, mitochondrial / 3-methylcrotonyl-CoA carboxylase 1 (MCCA)	.
AT1G64220	9.418	-2.48343	DownRegulated	0.0159557	translocase of outer membrane 7 kDa subunit 2	.
AT5G27220	24.931	-2.47977	DownRegulated	0.00109647	Frigida-like protein	.
AT4G25420	24.3269	-2.47962	DownRegulated	0.0279872	2-oxoglutarate (2OG) and Fe(II)-dependent oxygenase superfamily protein	.
AT2G16385	12.8823	-2.47895	DownRegulated	0.0020325	unknown protein	.
AT2G30890	37.8744	-2.47751	DownRegulated	7.67004e-06	Cytochrome b561/ferric reductase transmembrane protein family	.
AT3G61210	414.389	-2.47499	DownRegulated	4.55143e-08	S-adenosyl-L-methionine-dependent methyltransferases superfamily protein	.
AT3G26760	95.4714	-2.47449	DownRegulated	0.00151152	NAD(P)-binding Rossmann-fold superfamily protein	.
AT4G11230	13.0915	-2.47361	DownRegulated	0.00362268	Riboflavin synthase-like superfamily protein	.
AT1G61840	7.15076	-2.47207	DownRegulated	0.0371937	Cysteine/Histidine-rich C1 domain family protein	.
AT5G52900	521.836	-2.46994	DownRegulated	5.90645e-07	unknown protein	.
AT3G54920	2604.38	-2.46677	DownRegulated	8.04921e-09	Pectin lyase-like superfamily protein	.
AT4G31620	31.0085	-2.46471	DownRegulated	0.00270759	Transcriptional factor B3 family protein	.
AT2G26710	184.296	-2.46339	DownRegulated	0.000355174	Cytochrome P450 superfamily protein	.
AT3G50140	30.1774	-2.46154	DownRegulated	0.00140274	Plant protein of unknown function (DUF247)	.
AT4G17870	1140.75	-2.45386	DownRegulated	1.14304e-17	Polyketide cyclase/dehydrase and lipid transport superfamily protein	.
AT5G06630	40.6872	-2.45165	DownRegulated	0.000563574	proline-rich extensin-like family protein	.
AT1G61590	108.88	-2.45046	DownRegulated	1.17698e-06	Protein kinase superfamily protein	.
AT1G20700	10.5815	-2.44914	DownRegulated	0.00919309	WUSCHEL related homeobox 14	.
AT5G28630	36.3727	-2.44716	DownRegulated	0.000233597	glycine-rich protein	.
AT4G01750	130.399	-2.4413	DownRegulated	1.48724e-14	rhamnogalacturonan xylosyltransferase 2	.
AT1G29450	75.0908	-2.44094	DownRegulated	0.00162975	SAUR-like auxin-responsive protein family	.
AT1G06350	27.7022	-2.4405	DownRegulated	7.57101e-05	Fatty acid desaturase family protein	.
AT1G23840	26.6139	-2.43736	DownRegulated	8.22687e-05	unknown protein	.
AT4G14140	52.0243	-2.43653	DownRegulated	0.013796	DNA methyltransferase 2	.
AT5G03995	15.2482	-2.43347	DownRegulated	0.00947095	unknown protein	.
AT1G72360	75.1172	-2.43296	DownRegulated	1.39409e-08	Integrase-type DNA-binding superfamily protein	.
AT3G20380	36.8909	-2.43071	DownRegulated	3.74782e-06	TRAF-like family protein	.
AT1G49860	54.6742	-2.43022	DownRegulated	0.00170956	glutathione S-transferase (class phi) 14	.
AT2G38120	1382.74	-2.42923	DownRegulated	5.30618e-10	Transmembrane amino acid transporter family protein	.
AT1G76410	135.806	-2.42914	DownRegulated	0.00219925	RING/U-box superfamily protein	.
AT2G01818	32.4033	-2.42793	DownRegulated	7.08253e-05	PLATZ transcription factor family protein	.
AT1G13300	327.171	-2.42539	DownRegulated	4.45412e-11	myb-like transcription factor family protein	.
AT4G21400	317.868	-2.4235	DownRegulated	5.17083e-07	cysteine-rich RLK (RECEPTOR-like protein kinase) 28	.
AT1G78120	101.267	-2.42062	DownRegulated	1.83351e-07	Tetratricopeptide repeat (TPR)-like superfamily protein	.
AT1G77690	265.193	-2.41439	DownRegulated	2.62858e-15	like AUX1 3	.
AT4G25220	15.081	-2.41194	DownRegulated	0.0291832	root hair specific 15	.
AT3G47570	243.577	-2.41075	DownRegulated	1.4735e-18	Leucine-rich repeat protein kinase family protein	.
AT5G03890	14.704	-2.40908	DownRegulated	0.00175753	unknown protein	.
AT1G58370	76.8237	-2.40318	DownRegulated	2.22385e-06	glycosyl hydrolase family 10 protein / carbohydrate-binding domain-containing protein	.
AT5G39160	106.21	-2.40146	DownRegulated	7.83358e-05	RmlC-like cupins superfamily protein	.
AT5G08210	11.4105	-2.40139	DownRegulated	0.00839755	MIR834a; miRNA	.
AT1G12780	2910.86	-2.4006	DownRegulated	9.03282e-06	UDP-D-glucose/UDP-D-galactose 4-epimerase 1	.
AT1G75240	552.591	-2.39887	DownRegulated	1.97837e-10	homeobox protein 33	.
AT3G21330	115.93	-2.3983	DownRegulated	0.000368359	basic helix-loop-helix (bHLH) DNA-binding superfamily protein	.
AT1G58160	12.421	-2.39626	DownRegulated	0.00321882	Mannose-binding lectin superfamily protein	.
AT2G30370	21.6363	-2.39498	DownRegulated	0.0202864	allergen-related	.
AT5G47980	20.1258	-2.39175	DownRegulated	0.00278725	HXXXD-type acyl-transferase family protein	.
AT3G09020	67.0253	-2.39128	DownRegulated	4.13763e-07	alpha 1,4-glycosyltransferase family protein	.
AT5G63180	218.724	-2.39069	DownRegulated	7.97768e-14	Pectin lyase-like superfamily protein	.
AT5G10580	46.0994	-2.38963	DownRegulated	8.72053e-08	Protein of unknown function, DUF599	.
AT3G14840	1589.73	-2.38783	DownRegulated	5.80645e-23	Leucine-rich repeat transmembrane protein kinase	.
AT5G06930	226.327	-2.38507	DownRegulated	1.22219e-08	LOCATED IN: chloroplast	.
AT4G28410	16.981	-2.38446	DownRegulated	0.00753547	Tyrosine transaminase family protein	.
AT4G04972	17.7868	-2.38167	DownRegulated	0.000735615	unknown protein.	.
AT3G21340	7.88659	-2.38127	DownRegulated	0.0579881	Leucine-rich repeat protein kinase family protein	.
AT1G55810	888.004	-2.37444	DownRegulated	3.86193e-06	uridine kinase-like 3	.
AT2G41550	87.9889	-2.37359	DownRegulated	6.81204e-06	Rho termination factor	.
AT1G21050	353.702	-2.36945	DownRegulated	5.03222e-11	Protein of unknown function, DUF617	.
AT5G45080	22.5917	-2.36902	DownRegulated	0.0103081	phloem protein 2-A6	.
AT1G13420	46.6385	-2.36881	DownRegulated	0.000103767	sulfotransferase 4B	.
AT2G33810	220.784	-2.36866	DownRegulated	3.73575e-05	squamosa promoter binding protein-like 3	.
AT5G62865	169.714	-2.3673	DownRegulated	4.12445e-13	unknown protein	.
AT1G11540	11.1235	-2.3631	DownRegulated	0.0110154	Sulfite exporter TauE/SafE family protein	.
AT5G39190	262.205	-2.36231	DownRegulated	8.10099e-06	germin-like protein 2	.
AT5G44680	852.625	-2.36167	DownRegulated	2.57062e-05	DNA glycosylase superfamily protein	.
AT1G80050	128.666	-2.36057	DownRegulated	1.016e-13	adenine phosphoribosyl transferase 2	.
AT3G55720	11.2042	-2.35864	DownRegulated	0.0422468	Protein of unknown function (DUF620)	.
AT4G19680	12.1574	-2.35607	DownRegulated	0.043743	iron regulated transporter 2	.
AT5G28770	1280.67	-2.356	DownRegulated	2.93281e-08	bZIP transcription factor family protein	.
AT1G10990	60.8731	-2.35508	DownRegulated	3.03621e-09	unknown protein	.
AT4G20240	54.3616	-2.35485	DownRegulated	0.00103575	cytochrome P450, family 71, subfamily A, polypeptide 27	.
AT5G19160	37.9818	-2.35405	DownRegulated	0.000858696	TRICHOME BIREFRINGENCE-LIKE 11	.
AT5G10520	60.8931	-2.34758	DownRegulated	2.38996e-07	ROP binding protein kinases 1	.
AT4G20320	213.112	-2.34372	DownRegulated	1.06049e-12	CTP synthase family protein	.
AT5G04190	123.546	-2.34317	DownRegulated	0.00120836	phytochrome kinase substrate 4	.
AT1G70940	1768.84	-2.33898	DownRegulated	3.40513e-06	Auxin efflux carrier family protein	.
AT3G06220	7.66743	-2.32954	DownRegulated	0.058655	AP2/B3-like transcriptional factor family protein	.
AT1G22880	14.2722	-2.32936	DownRegulated	0.00429675	cellulase 5	.
AT3G26330	75.3861	-2.32905	DownRegulated	5.94236e-08	cytochrome P450, family 71, subfamily B, polypeptide 37	.
AT5G59990	8.65136	-2.32581	DownRegulated	0.0555389	CCT motif family protein	.
AT1G47760	9.64674	-2.32465	DownRegulated	0.037105	AGAMOUS-like 102	.
AT1G08670	10.7354	-2.32314	DownRegulated	0.0568667	ENTH/VHS family protein	.
AT1G17345	28.9835	-2.32237	DownRegulated	0.000465745	SAUR-like auxin-responsive protein family	.
AT4G22475	25.1826	-2.32153	DownRegulated	0.0441642	#N/A	.
AT3G20840	7.57589	-2.31319	DownRegulated	0.0339586	Integrase-type DNA-binding superfamily protein	.
AT2G28160	24.7879	-2.31159	DownRegulated	0.00130319	FER-like regulator of iron uptake	.
AT4G39675	41.9331	-2.30742	DownRegulated	0.000137997	unknown protein	.
AT1G73340	7.43161	-2.30524	DownRegulated	0.0379452	Cytochrome P450 superfamily protein	.
AT4G05200	92.9916	-2.30093	DownRegulated	9.86952e-06	cysteine-rich RLK (RECEPTOR-like protein kinase) 25	.
AT5G47950	43.2963	-2.29897	DownRegulated	7.20202e-05	HXXXD-type acyl-transferase family protein	.
AT5G49850	20.4098	-2.29669	DownRegulated	0.00827458	Mannose-binding lectin superfamily protein	.
AT1G22220	10.5885	-2.2961	DownRegulated	0.0283123	F-box family protein	.
AT2G28660	180.923	-2.29542	DownRegulated	2.62799e-07	Chloroplast-targeted copper chaperone protein	.
AT1G67400	96.4607	-2.29249	DownRegulated	1.88653e-06	ELMO/CED-12 family protein	.
AT4G15330	23.422	-2.29234	DownRegulated	0.0008581	cytochrome P450, family 705, subfamily A, polypeptide 1	.
AT5G10430	615.481	-2.28707	DownRegulated	2.20216e-14	arabinogalactan protein 4	.
AT2G26440	310.072	-2.28682	DownRegulated	1.42426e-14	Plant invertase/pectin methylesterase inhibitor superfamily	.
AT2G42280	433.111	-2.2865	DownRegulated	6.44037e-17	basic helix-loop-helix (bHLH) DNA-binding superfamily protein	.
AT1G63180	270.963	-2.28056	DownRegulated	0.000696523	UDP-D-glucose/UDP-D-galactose 4-epimerase 3	.
AT3G24450	25.7215	-2.27849	DownRegulated	0.00916306	Heavy metal transport/detoxification superfamily protein	.
AT1G72060	274.244	-2.27309	DownRegulated	6.83907e-09	serine-type endopeptidase inhibitors	.
AT1G05250	139.166	-2.2727	DownRegulated	3.3835e-06	Peroxidase superfamily protein	.
AT1G34760	188.135	-2.2675	DownRegulated	2.20484e-06	general regulatory factor 11	.
AT1G54000	480.403	-2.26693	DownRegulated	4.71095e-11	GDSL-like Lipase/Acylhydrolase superfamily protein	.
AT5G51270	8.40033	-2.26609	DownRegulated	0.0570597	U-box domain-containing protein kinase family protein	.
AT4G19645	61.7376	-2.26443	DownRegulated	1.32257e-06	TRAM, LAG1 and CLN8 (TLC) lipid-sensing domain containing protein	.
AT5G43540	7.31859	-2.25939	DownRegulated	0.0437742	C2H2 and C2HC zinc fingers superfamily protein	.
AT1G19840	20.6237	-2.25676	DownRegulated	0.000603112	SAUR-like auxin-responsive protein family	.
AT3G20110	12.5965	-2.24968	DownRegulated	0.0320609	cytochrome P450, family 705, subfamily A, polypeptide 20	.
AT5G14650	8.1904	-2.24617	DownRegulated	0.0587326	Pectin lyase-like superfamily protein	.
AT2G42170	508.848	-2.24475	DownRegulated	3.5278e-05	Actin family protein	.
AT5G39860	44.7356	-2.24347	DownRegulated	0.0291181	basic helix-loop-helix (bHLH) DNA-binding family protein	.
AT1G16650	132.733	-2.2418	DownRegulated	1.03377e-13	S-adenosyl-L-methionine-dependent methyltransferases superfamily protein	.
AT4G29050	96.0087	-2.24083	DownRegulated	4.03261e-08	Concanavalin A-like lectin protein kinase family protein	.
AT3G45160	274.839	-2.23416	DownRegulated	2.81292e-05	Putative membrane lipoprotein	.
AT3G07010	421.49	-2.23085	DownRegulated	2.134e-19	Pectin lyase-like superfamily protein	.
AT1G78460	1616.58	-2.23023	DownRegulated	1.51161e-07	SOUL heme-binding family protein	.
AT5G04230	229.241	-2.22497	DownRegulated	1.0161e-13	phenyl alanine ammonia-lyase 3	.
AT1G66450	11.1078	-2.21819	DownRegulated	0.0416429	Cysteine/Histidine-rich C1 domain family protein	.
AT5G19530	671.871	-2.21467	DownRegulated	2.63161e-05	S-adenosyl-L-methionine-dependent methyltransferases superfamily protein	.
AT1G74890	15.0855	-2.21059	DownRegulated	0.0200252	response regulator 15	.
AT3G53480	295.839	-2.20908	DownRegulated	2.80343e-05	pleiotropic drug resistance 9	.
AT4G02270	70.4347	-2.20803	DownRegulated	5.65912e-05	root hair specific 13	.
AT4G29140	286.607	-2.20453	DownRegulated	6.86335e-09	MATE efflux family protein	.
AT3G30775	6911.75	-2.20419	DownRegulated	0.0017473	Methylenetetrahydrofolate reductase family protein	.
AT1G11125	11.1978	-2.20186	DownRegulated	0.018619	unknown protein	.
AT1G56710	14.8744	-2.19607	DownRegulated	0.0228327	Pectin lyase-like superfamily protein	.
AT1G13430	12.9082	-2.19547	DownRegulated	0.0353735	sulfotransferase 4C	.
AT5G46330	720.102	-2.18846	DownRegulated	7.25068e-06	Leucine-rich receptor-like protein kinase family protein	.
AT2G47130	83.839	-2.18569	DownRegulated	4.86527e-07	NAD(P)-binding Rossmann-fold superfamily protein	.
AT2G15980	46.6032	-2.18526	DownRegulated	8.40199e-06	Tetratricopeptide repeat (TPR)-like superfamily protein	.
AT4G37160	21.9786	-2.18336	DownRegulated	0.00689356	SKU5 similar 15	.
AT4G36110	29.8395	-2.181	DownRegulated	0.00280963	SAUR-like auxin-responsive protein family	.
AT2G15042	30.7342	-2.18011	DownRegulated	0.00202792	Leucine-rich repeat (LRR) family protein	.
AT5G22940	276.36	-2.17564	DownRegulated	4.57598e-11	FRA8 homolog	.
AT3G15510	114.173	-2.17498	DownRegulated	1.26651e-09	NAC domain containing protein 2	.
AT2G39410	27.6011	-2.17442	DownRegulated	9.58582e-05	alpha/beta-Hydrolases superfamily protein	.
AT2G44740	63.4288	-2.17161	DownRegulated	0.0306524	cyclin p4;1	.
AT3G58120	673.146	-2.17101	DownRegulated	9.15426e-07	Basic-leucine zipper (bZIP) transcription factor family protein	.
AT3G14310	2450.77	-2.16916	DownRegulated	8.91968e-15	pectin methylesterase 3	.
AT1G76990	2181.3	-2.167	DownRegulated	6.93025e-16	ACT domain repeat 3	.
AT5G52790	33.8285	-2.16669	DownRegulated	0.00277874	CBS domain-containing protein with a domain of unknown function (DUF21)	.
AT5G01040	247.876	-2.16374	DownRegulated	7.37527e-10	laccase 8	.
AT4G15390	326.245	-2.16058	DownRegulated	0.000698947	HXXXD-type acyl-transferase family protein	.
AT1G59780	7.8177	-2.15911	DownRegulated	0.0458734	NB-ARC domain-containing disease resistance protein	.
AT2G28960	60.0794	-2.1587	DownRegulated	0.000933559	Leucine-rich repeat protein kinase family protein	.
AT1G77530	94.0479	-2.15533	DownRegulated	9.89236e-07	O-methyltransferase family protein	.
AT1G71400	170.989	-2.15177	DownRegulated	1.38633e-17	receptor like protein 12	.
AT1G29430	102.639	-2.15159	DownRegulated	0.000186291	SAUR-like auxin-responsive protein family	.
AT4G33730	11.6085	-2.14807	DownRegulated	0.0212241	CAP (Cysteine-rich secretory proteins, Antigen 5, and Pathogenesis-related 1 protein) superfamily protein	.
AT1G68110	60.6792	-2.13979	DownRegulated	6.04656e-07	ENTH/ANTH/VHS superfamily protein	.
AT3G57670	20.8059	-2.13964	DownRegulated	0.0114821	C2H2-type zinc finger family protein	.
AT1G07240	395.486	-2.13877	DownRegulated	1.08036e-14	UDP-glucosyl transferase 71C5	.
AT1G01110	49.6356	-2.13383	DownRegulated	0.000340781	IQ-domain 18	.
AT3G26320	28.9147	-2.13143	DownRegulated	0.00036843	cytochrome P450, family 71, subfamily B, polypeptide 36	.
AT2G19590	49.4568	-2.12969	DownRegulated	1.75208e-05	ACC oxidase 1	.
AT2G37330	131.798	-2.12522	DownRegulated	0.00126483	aluminum sensitive 3	.
AT1G29510	102.892	-2.12064	DownRegulated	0.000216442	SAUR-like auxin-responsive protein family	.
AT2G23170	304.519	-2.12022	DownRegulated	4.99454e-06	Auxin-responsive GH3 family protein	.
AT4G29740	53.1457	-2.11994	DownRegulated	0.0179558	cytokinin oxidase 4	.
AT1G21120	85.3237	-2.1198	DownRegulated	0.0187471	O-methyltransferase family protein	.
AT1G21100	460.576	-2.11782	DownRegulated	1.42991e-06	O-methyltransferase family protein	.
AT2G18328	47.0713	-2.11341	DownRegulated	7.7507e-05	RAD-like 4	.
AT2G32660	68.5565	-2.11276	DownRegulated	4.72579e-07	receptor like protein 22	.
AT1G74590	60.7305	-2.11186	DownRegulated	0.00134062	glutathione S-transferase TAU 10	.
AT2G30670	11.2043	-2.11057	DownRegulated	0.0374138	NAD(P)-binding Rossmann-fold superfamily protein	.
AT5G62340	37.8341	-2.10804	DownRegulated	0.00326686	Plant invertase/pectin methylesterase inhibitor superfamily protein	.
AT3G06850	1118.73	-2.10746	DownRegulated	0.00157122	2-oxoacid dehydrogenases acyltransferase family protein	.
AT4G23510	57.2479	-2.10519	DownRegulated	0.000320891	Disease resistance protein (TIR-NBS-LRR class) family	.
AT2G48080	14.1685	-2.10503	DownRegulated	0.0167003	oxidoreductase, 2OG-Fe(II) oxygenase family protein	.
AT1G03820	94.7854	-2.10124	DownRegulated	5.14696e-05	unknown protein	.
AT4G10150	18.6365	-2.09894	DownRegulated	0.0367571	RING/U-box superfamily protein	.
AT2G42800	36.3302	-2.09733	DownRegulated	0.00417823	receptor like protein 29	.
AT5G03840	13.0541	-2.08764	DownRegulated	0.0203654	PEBP (phosphatidylethanolamine-binding protein) family protein	.
AT4G14560	230.29	-2.08681	DownRegulated	3.49824e-10	indole-3-acetic acid inducible	.
AT3G47010	111.345	-2.08646	DownRegulated	0.000232115	Glycosyl hydrolase family protein	.
AT5G63650	139.028	-2.08341	DownRegulated	7.51608e-05	SNF1-related protein kinase 2.5	.
AT2G24700	26.2583	-2.08234	DownRegulated	0.0191667	Transcriptional factor B3 family protein	.
AT5G02360	20.7559	-2.08112	DownRegulated	0.0311483	DC1 domain-containing protein	.
AT3G49940	838.366	-2.08035	DownRegulated	3.73907e-10	LOB domain-containing protein 38	.
AT5G63140	153.403	-2.07713	DownRegulated	9.09363e-05	purple acid phosphatase 29	.
AT5G14360	25.3309	-2.07684	DownRegulated	0.00206367	Ubiquitin-like superfamily protein	.
AT1G29440	110.666	-2.07631	DownRegulated	0.000505266	SAUR-like auxin-responsive protein family	.
AT3G47200	17.6085	-2.07094	DownRegulated	0.0038119	Plant protein of unknown function (DUF247)	.
AT5G02260	161.257	-2.07065	DownRegulated	1.97427e-06	expansin A9	.
AT5G48430	17.5533	-2.06658	DownRegulated	0.0442343	Eukaryotic aspartyl protease family protein	.
AT5G25160	26.3784	-2.06561	DownRegulated	0.000362183	zinc finger protein 3	.
AT5G45660	111.921	-2.06559	DownRegulated	6.87412e-06	unknown protein	.
AT4G14400	134.967	-2.0649	DownRegulated	6.42893e-05	ankyrin repeat family protein	.
AT3G26770	74.1607	-2.06366	DownRegulated	5.49271e-06	NAD(P)-binding Rossmann-fold superfamily protein	.
AT1G06830	52.1076	-2.06211	DownRegulated	1.3917e-05	Glutaredoxin family protein	.
AT3G55150	19.4312	-2.06185	DownRegulated	0.0207247	exocyst subunit exo70 family protein H1	.
AT4G25090	46.787	-2.06086	DownRegulated	0.00368213	Riboflavin synthase-like superfamily protein	.
AT4G10560	8.44779	-2.06023	DownRegulated	0.0516439	Cysteine/Histidine-rich C1 domain family protein	.
AT5G14120	4122.43	-2.05469	DownRegulated	7.38753e-06	Major facilitator superfamily protein	.
AT4G25160	8.34207	-2.04756	DownRegulated	0.0323188	U-box domain-containing protein kinase family protein	.
AT1G47840	56.7533	-2.04572	DownRegulated	1.27227e-05	hexokinase 3	.
AT3G49960	38.152	-2.04455	DownRegulated	0.000490129	Peroxidase superfamily protein	.
AT3G54770	33.2486	-2.04067	DownRegulated	9.28364e-05	RNA-binding (RRM/RBD/RNP motifs) family protein	.
AT4G27450	1897.12	-2.04044	DownRegulated	0.00467214	Aluminium induced protein with YGL and LRDR motifs	.
AT4G26542	83.1274	-2.03792	DownRegulated	7.31868e-09	Potential natural antisense gene, locus overlaps with AT4G26540	.
AT5G27100	8.38381	-2.03756	DownRegulated	0.0455287	glutamate receptor 2.1	.
AT1G11450	71.9987	-2.02889	DownRegulated	0.00319092	nodulin MtN21 /EamA-like transporter family protein	.
AT1G49032	677.015	-2.02818	DownRegulated	1.08737e-09	unknown protein	.
AT4G37520	1329.19	-2.0281	DownRegulated	4.26383e-08	Peroxidase superfamily protein	.
AT5G59010	338.017	-2.0281	DownRegulated	1.66999e-10	Protein kinase protein with tetratricopeptide repeat domain	.
AT3G50750	217.703	-2.02733	DownRegulated	2.10313e-07	BES1/BZR1 homolog 1	.
AT5G05435	99.2209	-2.02695	DownRegulated	1.82818e-09	other RNA	.
AT4G23030	63.4849	-2.02055	DownRegulated	6.7247e-05	MATE efflux family protein	.
AT4G18250	20.1533	-2.02034	DownRegulated	0.00462088	receptor serine/threonine kinase, putative	.
AT1G72416	268.165	-2.02018	DownRegulated	7.34297e-10	Chaperone DnaJ-domain superfamily protein	.
AT1G77885	100.814	-2.01881	DownRegulated	3.9587e-12	unknown protein	.
AT1G05000	141.677	-2.01821	DownRegulated	5.56744e-10	Phosphotyrosine protein phosphatases superfamily protein	.
AT4G17460	783.535	-2.01784	DownRegulated	0.000318538	Homeobox-leucine zipper protein 4 (HB-4) / HD-ZIP protein	.
AT5G59090	207.065	-2.01389	DownRegulated	2.80428e-05	subtilase 4.12	.
AT4G38860	317.491	-2.00972	DownRegulated	0.00385332	SAUR-like auxin-responsive protein family	.
AT3G13730	107.398	-2.00628	DownRegulated	1.93459e-08	cytochrome P450, family 90, subfamily D, polypeptide 1	.
AT5G66640	27.3862	-2.00607	DownRegulated	0.0210601	DA1-related protein 3	.
AT5G56840	14.5245	-2.00582	DownRegulated	0.035156	myb-like transcription factor family protein	.
AT4G24015	104.714	-2.00565	DownRegulated	2.12697e-06	RING/U-box superfamily protein	.
AT4G14060	80.4968	-2.00493	DownRegulated	0.000426179	Polyketide cyclase/dehydrase and lipid transport superfamily protein	.
AT1G66800	40.5964	-2.00461	DownRegulated	0.00182781	NAD(P)-binding Rossmann-fold superfamily protein	.
AT3G15540	252.57	-2.0015	DownRegulated	2.76062e-05	indole-3-acetic acid inducible 19	.
AT4G36270	27.8042	-1.99997	DownRegulated	0.000131134	ATP binding	.
AT4G32460	500.58	-1.99677	DownRegulated	3.09842e-05	Protein of unknown function, DUF642	.
AT1G58410	26.9008	-1.99488	DownRegulated	0.000755522	Disease resistance protein (CC-NBS-LRR class) family	.
AT4G38390	20.7844	-1.99414	DownRegulated	0.0190849	root hair specific 17	.
AT2G37130	1886.8	-1.99376	DownRegulated	3.66851e-06	Peroxidase superfamily protein	.
AT1G15210	227.409	-1.99072	DownRegulated	2.86404e-08	pleiotropic drug resistance 7	.
AT3G02885	47.496	-1.98644	DownRegulated	0.0124547	GAST1 protein homolog 5	.
AT3G62280	23.1923	-1.9849	DownRegulated	0.00417736	GDSL-like Lipase/Acylhydrolase superfamily protein	.
AT5G14920	8179.23	-1.98433	DownRegulated	0.00202003	Gibberellin-regulated family protein	.
AT3G07070	12.5102	-1.98047	DownRegulated	0.0393345	Protein kinase superfamily protein	.
AT3G59680	45.9707	-1.97908	DownRegulated	1.15614e-05	unknown protein	.
AT2G40095	86.8208	-1.97821	DownRegulated	1.57102e-07	Alpha/beta hydrolase related protein	.
AT2G37950	46.0411	-1.97685	DownRegulated	5.33943e-06	RING/FYVE/PHD zinc finger superfamily protein	.
AT2G21050	231.284	-1.97377	DownRegulated	4.71978e-05	like AUXIN RESISTANT 2	.
AT1G47655	29.0344	-1.97138	DownRegulated	0.0212032	Dof-type zinc finger DNA-binding family protein	.
AT5G06330	47.8334	-1.97124	DownRegulated	0.000742712	Late embryogenesis abundant (LEA) hydroxyproline-rich glycoprotein family	.
AT5G22410	22.8293	-1.96807	DownRegulated	0.0106847	root hair specific 18	.
AT4G15380	27.1381	-1.96552	DownRegulated	0.0134652	cytochrome P450, family 705, subfamily A, polypeptide 4	.
AT4G30410	82.3226	-1.96475	DownRegulated	4.77361e-08	sequence-specific DNA binding transcription factors	.
AT5G02540	344.682	-1.96157	DownRegulated	7.46584e-05	NAD(P)-binding Rossmann-fold superfamily protein	.
AT2G19572	66.5667	-1.95982	DownRegulated	0.000113247	Potential natural antisense gene, locus overlaps with AT2G19570	.
AT4G35720	84.2865	-1.95709	DownRegulated	0.0390707	Arabidopsis protein of unknown function (DUF241)	.
AT1G12040	32.2716	-1.95671	DownRegulated	0.00422745	leucine-rich repeat/extensin 1	.
AT4G32780	14.1459	-1.95661	DownRegulated	0.0151492	phosphoinositide binding	.
AT1G10550	97.9016	-1.95549	DownRegulated	0.00797096	xyloglucan:xyloglucosyl transferase 33	.
AT5G55170	17.7675	-1.95255	DownRegulated	0.0108157	small ubiquitin-like modifier 3	.
AT2G23600	1276.57	-1.95113	DownRegulated	6.78323e-08	acetone-cyanohydrin lyase	.
AT1G12020	84.6003	-1.95028	DownRegulated	2.78342e-10	unknown protein	.
AT2G33830	16519.4	-1.94976	DownRegulated	0.00560827	Dormancy/auxin associated family protein	.
AT5G44585	86.1169	-1.94893	DownRegulated	0.00420574	unknown protein	.
AT1G09570	2827.18	-1.94851	DownRegulated	1.49411e-06	phytochrome A	.
AT1G77990	167.846	-1.94794	DownRegulated	0.000372586	STAS domain / Sulfate transporter family	.
AT1G15380	513.063	-1.94751	DownRegulated	0.00371227	Lactoylglutathione lyase / glyoxalase I family protein	.
AT4G08410	26.0277	-1.94699	DownRegulated	0.0142485	Proline-rich extensin-like family protein	.
AT5G10530	54.5918	-1.94209	DownRegulated	1.12629e-05	Concanavalin A-like lectin protein kinase family protein	.
AT5G18020	70.2818	-1.94156	DownRegulated	0.0167003	SAUR-like auxin-responsive protein family	.
AT3G16150	39.7872	-1.9391	DownRegulated	0.00388798	N-terminal nucleophile aminohydrolases (Ntn hydrolases) superfamily protein	.
AT3G57200	18.0873	-1.93832	DownRegulated	0.00332051	unknown protein	.
AT5G04960	56.1152	-1.93694	DownRegulated	0.000947999	Plant invertase/pectin methylesterase inhibitor superfamily	.
AT4G38540	951.724	-1.9358	DownRegulated	0.000309005	FAD/NAD(P)-binding oxidoreductase family protein	.
AT5G64100	497.509	-1.93442	DownRegulated	5.56385e-05	Peroxidase superfamily protein	.
AT3G25020	71.1509	-1.93308	DownRegulated	2.51587e-06	receptor like protein 42	.
AT1G80830	623.18	-1.92899	DownRegulated	5.22819e-07	natural resistance-associated macrophage protein 1	.
AT1G03620	82.4656	-1.92782	DownRegulated	0.00174469	ELMO/CED-12 family protein	.
AT5G48110	116.835	-1.92631	DownRegulated	0.00157823	Terpenoid cyclases/Protein prenyltransferases superfamily protein	.
AT5G18080	65.3266	-1.92604	DownRegulated	0.0113594	SAUR-like auxin-responsive protein family	.
AT5G09540	38.4755	-1.92402	DownRegulated	0.00977251	Chaperone DnaJ-domain superfamily protein	.
AT2G19800	4330.65	-1.92282	DownRegulated	0.000229872	myo-inositol oxygenase 2	.
AT1G74660	39.7531	-1.92242	DownRegulated	4.54177e-06	mini zinc finger 1	.
AT1G53345	33.817	-1.92023	DownRegulated	0.000112152	unknown protein	.
AT3G23800	101.432	-1.9197	DownRegulated	4.48191e-05	selenium-binding protein 3	.
AT2G08220	14.8621	-1.91833	DownRegulated	0.0298975	#N/A	.
AT1G29280	275.282	-1.91793	DownRegulated	1.7224e-07	WRKY DNA-binding protein 65	.
AT1G60390	71.9492	-1.91698	DownRegulated	4.00857e-05	polygalacturonase 1	.
AT5G05810	34.451	-1.9151	DownRegulated	0.00129792	RING/U-box superfamily protein	.
AT5G03585	16.1857	-1.91485	DownRegulated	0.00706629	#N/A	.
AT4G39260	3665.95	-1.91404	DownRegulated	8.74646e-19	cold, circadian rhythm, and RNA binding 1	.
AT5G59520	258.212	-1.91264	DownRegulated	2.63719e-05	ZRT/IRT-like protein 2	.
AT5G35732	72.3362	-1.91245	DownRegulated	6.58143e-08	unknown protein	.
AT4G20780	73.7337	-1.9108	DownRegulated	7.6746e-05	calmodulin like 42	.
AT3G46490	77.7616	-1.90771	DownRegulated	0.0016944	2-oxoglutarate (2OG) and Fe(II)-dependent oxygenase superfamily protein	.
AT4G37400	20.3998	-1.90736	DownRegulated	0.003229	cytochrome P450, family 81, subfamily F, polypeptide 3	.
AT1G34110	106.04	-1.90266	DownRegulated	0.000107883	Leucine-rich receptor-like protein kinase family protein	.
AT4G38420	762.512	-1.89689	DownRegulated	2.04803e-12	SKU5 similar 9	.
AT3G12610	618.182	-1.89624	DownRegulated	1.69631e-13	Leucine-rich repeat (LRR) family protein	.
AT5G57625	56.6659	-1.89606	DownRegulated	0.00706629	CAP (Cysteine-rich secretory proteins, Antigen 5, and Pathogenesis-related 1 protein) superfamily protein	.
AT3G51710	28.3785	-1.89517	DownRegulated	0.00683864	D-mannose binding lectin protein with Apple-like carbohydrate-binding domain	.
AT3G28345	196.763	-1.89212	DownRegulated	0.000107883	ABC transporter family protein	.
AT5G45460	26.6888	-1.88621	DownRegulated	0.00733259	unknown protein	.
AT1G05640	20.6272	-1.88581	DownRegulated	0.0321223	Ankyrin repeat family protein	.
AT1G20900	272.489	-1.88548	DownRegulated	1.52214e-07	Predicted AT-hook DNA-binding family protein	.
AT5G61590	2352.33	-1.88518	DownRegulated	2.73545e-08	Integrase-type DNA-binding superfamily protein	.
AT2G43400	1159.08	-1.88261	DownRegulated	0.00151092	electron-transfer flavoprotein:ubiquinone oxidoreductase	.
AT1G22500	616.966	-1.88084	DownRegulated	0.000179675	RING/U-box superfamily protein	.
AT5G38340	52.8611	-1.88061	DownRegulated	5.8197e-07	Disease resistance protein (TIR-NBS-LRR class) family	.
AT1G06850	124.154	-1.88026	DownRegulated	1.54353e-08	basic leucine-zipper 52	.
AT3G26680	239.206	-1.87942	DownRegulated	1.32684e-13	DNA repair metallo-beta-lactamase family protein	.
AT4G22560	23.7226	-1.87876	DownRegulated	0.0388073	unknown protein	.
AT5G57655	6998.18	-1.87848	DownRegulated	1.69619e-06	xylose isomerase family protein	.
AT2G37280	106.178	-1.87811	DownRegulated	1.29049e-05	pleiotropic drug resistance 5	.
AT3G47210	21.3538	-1.87797	DownRegulated	0.00727567	Plant protein of unknown function (DUF247)	.
AT1G21830	548.029	-1.87628	DownRegulated	1.3056e-07	unknown protein	.
AT3G54150	59.2427	-1.87556	DownRegulated	0.00598888	S-adenosyl-L-methionine-dependent methyltransferases superfamily protein	.
AT3G13450	1911.55	-1.87545	DownRegulated	0.00268406	Transketolase family protein	.
AT2G21660	23905.9	-1.87384	DownRegulated	3.02205e-07	cold, circadian rhythm, and rna binding 2	.
AT1G23730	106.649	-1.87154	DownRegulated	0.0220077	beta carbonic anhydrase 3	.
AT2G18196	91.8633	-1.86906	DownRegulated	7.84809e-05	Heavy metal transport/detoxification superfamily protein	.
AT4G19030	116	-1.86775	DownRegulated	4.76824e-05	NOD26-like major intrinsic protein 1	.
AT1G73300	26.9967	-1.8675	DownRegulated	0.00309283	serine carboxypeptidase-like 2	.
AT2G47540	20.0163	-1.86735	DownRegulated	0.0051459	Pollen Ole e 1 allergen and extensin family protein	.
AT1G02810	49.8537	-1.86545	DownRegulated	9.797e-05	Plant invertase/pectin methylesterase inhibitor superfamily	.
AT3G60580	13.2855	-1.86512	DownRegulated	0.0291181	C2H2-like zinc finger protein	.
AT1G16640	11.6993	-1.86251	DownRegulated	0.0277377	AP2/B3-like transcriptional factor family protein	.
AT1G63530	42.9985	-1.85963	DownRegulated	0.000409826	hydroxyproline-rich glycoprotein family protein (TAIR:AT1G63540.1)	.
AT4G25940	316.401	-1.85704	DownRegulated	1.51657e-09	ENTH/ANTH/VHS superfamily protein	.
AT2G26400	23.0403	-1.85623	DownRegulated	0.0275382	acireductone dioxygenase 3	.
AT3G15620	331.574	-1.85599	DownRegulated	0.00479917	DNA photolyase family protein	.
AT3G02610	13.1845	-1.85594	DownRegulated	0.0210754	Plant stearoyl-acyl-carrier-protein desaturase family protein	.
AT1G03440	219.637	-1.8559	DownRegulated	2.22462e-06	Leucine-rich repeat (LRR) family protein	.
AT3G01175	28.2631	-1.85475	DownRegulated	0.00457554	Protein of unknown function (DUF1666)	.
AT4G32990	11.7908	-1.85276	DownRegulated	0.0481052	Transducin/WD40 repeat-like superfamily protein	.
AT4G28180	132.384	-1.85115	DownRegulated	2.85943e-07	unknown protein	.
AT3G48080	39.4594	-1.8506	DownRegulated	0.00867206	alpha/beta-Hydrolases superfamily protein	.
AT3G26160	114.493	-1.85023	DownRegulated	1.39839e-05	cytochrome P450, family 71, subfamily B, polypeptide 17	.
AT1G77210	807.914	-1.84934	DownRegulated	0.00752124	sugar transporter 14	.
AT3G28860	1508.02	-1.84916	DownRegulated	4.04653e-12	ATP binding cassette subfamily B19	.
AT3G04570	105.348	-1.84878	DownRegulated	6.1726e-06	AT-hook motif nuclear-localized protein 19	.
AT2G17710	174.058	-1.84866	DownRegulated	5.29499e-10	unknown protein	.
AT5G24580	64.0882	-1.84779	DownRegulated	0.000125849	Heavy metal transport/detoxification superfamily protein	.
AT2G01950	246.207	-1.84648	DownRegulated	2.76241e-07	BRI1-like 2	.
AT5G48010	342.604	-1.84646	DownRegulated	4.31813e-05	thalianol synthase 1	.
AT3G01860	225.114	-1.84585	DownRegulated	1.9944e-08	unknown protein	.
AT5G59680	43.3791	-1.8453	DownRegulated	0.00743463	Leucine-rich repeat protein kinase family protein	.
AT2G26040	36.8292	-1.84485	DownRegulated	0.00314396	PYR1-like 2	.
AT3G54780	30.6066	-1.84403	DownRegulated	0.000647085	Zinc finger (C3HC4-type RING finger) family protein	.
AT3G18230	465.46	-1.84179	DownRegulated	2.43843e-09	Octicosapeptide/Phox/Bem1p family protein	.
AT5G23870	198.929	-1.84103	DownRegulated	1.00083e-10	Pectinacetylesterase family protein	.
AT2G22980	1350.87	-1.84016	DownRegulated	1.52623e-06	serine carboxypeptidase-like 13	.
AT1G54970	57.2141	-1.839	DownRegulated	0.00262005	proline-rich protein 1	.
AT1G06645	188.561	-1.83797	DownRegulated	4.06247e-13	2-oxoglutarate (2OG) and Fe(II)-dependent oxygenase superfamily protein	.
AT2G31110	147.563	-1.83787	DownRegulated	3.80139e-06	Plant protein of unknown function (DUF828)	.
AT4G15160	85.8552	-1.8363	DownRegulated	2.5842e-05	Bifunctional inhibitor/lipid-transfer protein/seed storage 2S albumin superfamily protein	.
AT3G06370	70.1822	-1.83612	DownRegulated	2.86725e-07	sodium hydrogen exchanger 4	.
AT2G28815	15.5602	-1.8345	DownRegulated	0.009977	#N/A	.
AT2G41130	65.512	-1.83372	DownRegulated	0.000891181	basic helix-loop-helix (bHLH) DNA-binding superfamily protein	.
AT3G14940	398.117	-1.8289	DownRegulated	5.4219e-14	phosphoenolpyruvate carboxylase 3	.
AT5G57640	28.6944	-1.82875	DownRegulated	0.000398158	GCK domain-containing protein	.
AT5G20635	36.2579	-1.82735	DownRegulated	0.0144243	FUNCTIONS IN: molecular_function unknown	.
AT2G29740	164.443	-1.82668	DownRegulated	2.34789e-09	UDP-glucosyl transferase 71C2	.
AT5G05460	130.521	-1.82613	DownRegulated	8.18669e-09	Glycosyl hydrolase family 85	.
AT5G49630	96.0746	-1.82335	DownRegulated	0.000218777	amino acid permease 6	.
AT4G36670	1111.05	-1.81992	DownRegulated	1.59467e-05	Major facilitator superfamily protein	.
AT1G33811	718.138	-1.81963	DownRegulated	5.55499e-06	GDSL-like Lipase/Acylhydrolase superfamily protein	.
AT5G01240	787.05	-1.8187	DownRegulated	7.84809e-05	like AUXIN RESISTANT 1	.
AT4G30110	44.7412	-1.81758	DownRegulated	0.00804017	heavy metal atpase 2	.
AT3G59480	62.2957	-1.81692	DownRegulated	3.99082e-05	pfkB-like carbohydrate kinase family protein	.
AT1G28660	502.592	-1.81444	DownRegulated	0.00135153	GDSL-like Lipase/Acylhydrolase superfamily protein	.
AT1G17250	21.1146	-1.81117	DownRegulated	0.00356552	receptor like protein 3	.
AT3G51410	12.3496	-1.81052	DownRegulated	0.0585805	Arabidopsis protein of unknown function (DUF241)	.
AT2G38300	181.86	-1.80917	DownRegulated	2.30796e-09	myb-like HTH transcriptional regulator family protein	.
AT4G22666	56.0034	-1.80765	DownRegulated	0.00110962	Bifunctional inhibitor/lipid-transfer protein/seed storage 2S albumin superfamily protein	.
AT4G31910	129.989	-1.80757	DownRegulated	2.05303e-10	HXXXD-type acyl-transferase family protein	.
AT4G38840	285.583	-1.80685	DownRegulated	0.0125996	SAUR-like auxin-responsive protein family	.
AT3G23150	392.055	-1.80684	DownRegulated	0.0437742	Signal transduction histidine kinase, hybrid-type, ethylene sensor	.
AT5G55930	457.956	-1.80667	DownRegulated	0.000136377	oligopeptide transporter 1	.
AT1G31885	26.025	-1.80641	DownRegulated	0.00474496	NOD26-like intrinsic protein 3;1	.
AT4G13918	122.195	-1.80506	DownRegulated	6.03754e-06	Potential natural antisense gene, locus overlaps with AT4G13920	.
AT1G73280	37.6022	-1.80328	DownRegulated	0.00662506	serine carboxypeptidase-like 3	.
AT3G57130	16.8935	-1.80175	DownRegulated	0.00405946	Ankyrin repeat family protein / BTB/POZ domain-containing protein	.
AT1G03850	179.24	-1.80012	DownRegulated	0.000838438	Glutaredoxin family protein	.
AT1G22030	53.0755	-1.79421	DownRegulated	0.00111449	CONTAINS InterPro DOMAIN/s: Protein BYPASS related (InterPro:IPR008511)	.
AT1G77110	26.6003	-1.79373	DownRegulated	0.010306	Auxin efflux carrier family protein	.
AT2G17770	11.0904	-1.79336	DownRegulated	0.0436031	basic region/leucine zipper motif 27	.
AT4G24230	1621.51	-1.79325	DownRegulated	0.020998	acyl-CoA-binding domain 3	.
AT1G19610	50.8898	-1.79273	DownRegulated	8.95767e-05	Arabidopsis defensin-like protein	.
AT3G47220	16.0782	-1.79106	DownRegulated	0.0097019	phosphatidylinositol-speciwc phospholipase C9	.
AT2G26650	565.681	-1.7875	DownRegulated	4.1412e-10	K+ transporter 1	.
AT3G23430	429.79	-1.78298	DownRegulated	4.25542e-08	phosphate 1	.
AT4G36880	12.8163	-1.78214	DownRegulated	0.0562366	cysteine proteinase1	.
AT4G04955	346.932	-1.7796	DownRegulated	9.33887e-06	allantoinase	.
AT2G20515	24.179	-1.77944	DownRegulated	0.0126173	unknown protein	.
AT4G24050	180.837	-1.77907	DownRegulated	0.0222005	NAD(P)-binding Rossmann-fold superfamily protein	.
AT4G18340	121.86	-1.77499	DownRegulated	0.000178622	Glycosyl hydrolase superfamily protein	.
AT2G37025	360.538	-1.77293	DownRegulated	0.00328018	TRF-like 8	.
AT1G05570	1038.4	-1.77284	DownRegulated	1.54826e-19	callose synthase 1	.
AT2G41090	595.605	-1.77206	DownRegulated	8.44843e-08	Calcium-binding EF-hand family protein	.
AT1G11350	452.535	-1.76996	DownRegulated	8.50405e-17	S-domain-1 13	.
AT3G44990	225.502	-1.76776	DownRegulated	0.00787366	xyloglucan endo-transglycosylase-related 8	.
AT5G01170	56.0934	-1.76774	DownRegulated	0.000364848	Protein of unknown function (DUF740)	.
AT3G62040	132.293	-1.76629	DownRegulated	2.8073e-05	Haloacid dehalogenase-like hydrolase (HAD) superfamily protein	.
AT4G12870	30.5233	-1.76431	DownRegulated	0.0146315	Gamma interferon responsive lysosomal thiol (GILT) reductase family protein	.
AT4G10270	24.3058	-1.76006	DownRegulated	0.0481782	Wound-responsive family protein	.
AT4G34970	130.663	-1.75842	DownRegulated	0.026628	actin depolymerizing factor 9	.
AT2G42380	197.741	-1.75695	DownRegulated	0.00410859	Basic-leucine zipper (bZIP) transcription factor family protein	.
AT5G42680	104.585	-1.75663	DownRegulated	0.0361166	Protein of unknown function, DUF617	.
AT1G06420	11.7491	-1.75592	DownRegulated	0.0554164	unknown protein	.
AT5G23350	17.4322	-1.75387	DownRegulated	0.010131	GRAM domain-containing protein / ABA-responsive protein-related	.
AT2G20562	18.5289	-1.75136	DownRegulated	0.0158106	unknown protein	.
AT1G12520	312.691	-1.75046	DownRegulated	8.55761e-10	copper chaperone for SOD1	.
AT1G21360	50.9104	-1.74812	DownRegulated	0.0108199	glycolipid transfer protein 2	.
AT4G22810	37.8298	-1.74576	DownRegulated	0.00040591	Predicted AT-hook DNA-binding family protein	.
AT4G37890	71.3199	-1.74546	DownRegulated	0.000635988	Zinc finger (C3HC4-type RING finger) family protein	.
AT2G14560	170.998	-1.74117	DownRegulated	0.000182381	Protein of unknown function (DUF567)	.
AT5G18240	164.517	-1.74066	DownRegulated	3.38369e-06	myb-related protein 1	.
AT4G36520	473.699	-1.74043	DownRegulated	7.18648e-06	Chaperone DnaJ-domain superfamily protein	.
AT4G11550	10.0633	-1.74032	DownRegulated	0.040655	Cysteine/Histidine-rich C1 domain family protein	.
AT1G12790	163.184	-1.7388	DownRegulated	5.81939e-05	CONTAINS InterPro DOMAIN/s: RuvA domain 2-like (InterPro:IPR010994)	.
AT1G14390	29.7131	-1.73837	DownRegulated	0.00308467	Leucine-rich repeat protein kinase family protein	.
AT1G59870	8245.47	-1.73655	DownRegulated	6.63992e-19	ABC-2 and Plant PDR ABC-type transporter family protein	.
AT5G53250	92.9626	-1.73516	DownRegulated	0.000102094	arabinogalactan protein 22	.
AT2G31900	85.4982	-1.73112	DownRegulated	0.000177485	myosin-like protein XIF	.
AT5G21170	1959.32	-1.72806	DownRegulated	0.0142411	5'-AMP-activated protein kinase beta-2 subunit protein	.
AT1G54730	509.959	-1.72737	DownRegulated	1.9307e-06	Major facilitator superfamily protein	.
AT3G25130	29.4518	-1.72683	DownRegulated	0.00119563	unknown protein	.
AT5G23380	248.07	-1.72588	DownRegulated	7.97816e-05	Protein of unknown function (DUF789)	.
AT3G45700	23.6832	-1.72524	DownRegulated	0.0497151	Major facilitator superfamily protein	.
AT1G59940	10.0765	-1.72444	DownRegulated	0.0518252	response regulator 3	.
AT4G37750	172.941	-1.72409	DownRegulated	1.47015e-07	Integrase-type DNA-binding superfamily protein	.
AT1G75520	30.8927	-1.72314	DownRegulated	0.000734589	SHI-related sequence 5	.
AT5G67400	80.9467	-1.721	DownRegulated	0.000427951	root hair specific 19	.
AT5G45150	15.4105	-1.72082	DownRegulated	0.017764	RNAse THREE-like protein 3	.
AT1G14210	381.306	-1.71968	DownRegulated	2.95819e-12	Ribonuclease T2 family protein	.
AT1G79670	403.957	-1.71865	DownRegulated	1.80146e-13	Wall-associated kinase family protein	.
AT1G25230	886.749	-1.71704	DownRegulated	0.00136176	Calcineurin-like metallo-phosphoesterase superfamily protein	.
AT3G28580	12.223	-1.71525	DownRegulated	0.0541945	P-loop containing nucleoside triphosphate hydrolases superfamily protein	.
AT5G64770	294.765	-1.71518	DownRegulated	0.0157872	Encodes a root meristem growth factor (RGF).	.
AT1G29465	77.0562	-1.71499	DownRegulated	1.64089e-06	unknown protein	.
AT1G50040	274.816	-1.71333	DownRegulated	0.011148	Protein of unknown function (DUF1005)	.
AT5G28640	102.967	-1.71174	DownRegulated	0.000669772	SSXT family protein	.
AT3G25717	579.527	-1.71076	DownRegulated	0.000980178	ROTUNDIFOLIA like 16	.
AT5G64410	494.787	-1.70859	DownRegulated	0.000589446	oligopeptide transporter 4	.
AT4G15530	3216.34	-1.70727	DownRegulated	0.0252812	pyruvate orthophosphate dikinase	.
AT2G15080	474.575	-1.70698	DownRegulated	2.20113e-08	receptor like protein 19	.
AT2G42870	445.061	-1.70624	DownRegulated	0.00105248	phy rapidly regulated 1	.
AT5G51920	16.0311	-1.70587	DownRegulated	0.0334226	Pyridoxal phosphate (PLP)-dependent transferases superfamily protein	.
AT5G16480	203.261	-1.70489	DownRegulated	0.000174265	Phosphotyrosine protein phosphatases superfamily protein	.
AT5G36180	85.3546	-1.70483	DownRegulated	0.00106073	serine carboxypeptidase-like 1	.
AT2G15370	20.0005	-1.70391	DownRegulated	0.0558171	fucosyltransferase 5	.
AT1G03550	153.041	-1.70356	DownRegulated	0.000209993	Secretory carrier membrane protein (SCAMP) family protein	.
AT5G05690	4612.71	-1.7029	DownRegulated	8.06713e-07	Cytochrome P450 superfamily protein	.
AT1G32540	186.613	-1.70222	DownRegulated	0.00116679	lsd one like 1	.
AT5G43700	1421.28	-1.70094	DownRegulated	0.000186233	AUX/IAA transcriptional regulator family protein	.
AT3G53460	15176.3	-1.70075	DownRegulated	1.171e-17	chloroplast RNA-binding protein 29	.
AT1G70880	75.1539	-1.70042	DownRegulated	0.0230553	Polyketide cyclase/dehydrase and lipid transport superfamily protein	.
AT5G44460	16.6919	-1.69999	DownRegulated	0.0406671	calmodulin like 43	.
AT3G16620	150.834	-1.69971	DownRegulated	6.39108e-07	translocon outer complex protein 120	.
AT1G53440	1058.86	-1.69729	DownRegulated	6.01064e-08	Leucine-rich repeat transmembrane protein kinase	.
AT1G49170	109.18	-1.6949	DownRegulated	1.24323e-06	Protein of unknown function (DUF167)	.
AT3G13610	133.372	-1.69373	DownRegulated	0.009977	2-oxoglutarate (2OG) and Fe(II)-dependent oxygenase superfamily protein	.
AT5G56220	339.26	-1.69184	DownRegulated	0.000720289	P-loop containing nucleoside triphosphate hydrolases superfamily protein	.
AT3G47980	41.8029	-1.69065	DownRegulated	0.00839972	Integral membrane HPP family protein	.
AT1G05300	126.126	-1.69014	DownRegulated	4.30688e-05	zinc transporter 5 precursor	.
AT5G42780	35.2571	-1.68957	DownRegulated	0.00734686	homeobox protein 27	.
AT5G14180	332.55	-1.6894	DownRegulated	4.30418e-06	Myzus persicae-induced lipase 1	.
AT2G24300	85.4244	-1.68809	DownRegulated	0.00256412	Calmodulin-binding protein	.
AT3G61850	204.566	-1.68744	DownRegulated	0.000138505	Dof-type zinc finger DNA-binding family protein	.
AT1G62420	97.8804	-1.68589	DownRegulated	0.0318201	Protein of unknown function (DUF506)	.
AT1G14630	37.9571	-1.68302	DownRegulated	0.00714879	unknown protein	.
AT3G63470	33.5299	-1.677	DownRegulated	0.00707453	serine carboxypeptidase-like 40	.
AT1G18200	50.5789	-1.67653	DownRegulated	0.000317405	RAB GTPase homolog A6B	.
AT5G52830	55.4159	-1.67528	DownRegulated	4.02562e-05	WRKY DNA-binding protein 27	.
AT1G70990	17.8503	-1.67516	DownRegulated	0.0206103	proline-rich family protein	.
AT4G02482	15.9063	-1.67448	DownRegulated	0.0181794	chloroplast outer envelope GTP-binding protein, putative	.
AT3G52720	104.543	-1.67373	DownRegulated	0.001013	alpha carbonic anhydrase 1	.
AT1G73380	289.029	-1.67332	DownRegulated	0.000128265	unknown protein	.
AT2G15680	78.142	-1.6712	DownRegulated	0.000341983	Calcium-binding EF-hand family protein	.
AT5G58540	62.6967	-1.67095	DownRegulated	0.000410997	Protein kinase superfamily protein	.
AT2G34510	814.42	-1.66743	DownRegulated	0.00314239	Protein of unknown function, DUF642	.
AT1G08310	63.9484	-1.66736	DownRegulated	0.0382982	alpha/beta-Hydrolases superfamily protein	.
AT2G36570	182.466	-1.66653	DownRegulated	3.6343e-09	Leucine-rich repeat protein kinase family protein	.
AT1G72300	189.895	-1.66496	DownRegulated	1.85588e-12	Leucine-rich receptor-like protein kinase family protein	.
AT5G17800	16.5689	-1.65887	DownRegulated	0.0268979	myb domain protein 56	.
AT5G23210	954.734	-1.65862	DownRegulated	1.49582e-06	serine carboxypeptidase-like 34	.
AT5G56530	190.248	-1.65787	DownRegulated	3.98029e-05	Protein of Unknown Function (DUF239)	.
AT4G24780	738.947	-1.65743	DownRegulated	7.03474e-07	Pectin lyase-like superfamily protein	.
AT3G18960	106.381	-1.6568	DownRegulated	0.0429102	AP2/B3-like transcriptional factor family protein	.
AT5G51470	20.8328	-1.6549	DownRegulated	0.00375484	Auxin-responsive GH3 family protein	.
AT2G33330	347.33	-1.65479	DownRegulated	5.9056e-07	plasmodesmata-located protein 3	.
AT5G22890	90.179	-1.65324	DownRegulated	0.00111812	C2H2 and C2HC zinc fingers superfamily protein	.
AT5G48360	219.122	-1.65122	DownRegulated	1.12068e-05	Actin-binding FH2 (formin homology 2) family protein	.
AT5G07440	7059.45	-1.65013	DownRegulated	0.00153562	glutamate dehydrogenase 2	.
AT4G11530	84.0286	-1.64715	DownRegulated	1.36122e-05	cysteine-rich RLK (RECEPTOR-like protein kinase) 34	.
AT2G46330	1625.72	-1.64634	DownRegulated	2.43695e-06	arabinogalactan protein 16	.
AT4G34750	131.732	-1.64519	DownRegulated	5.15806e-07	SAUR-like auxin-responsive protein family	.
AT1G73640	34.426	-1.64384	DownRegulated	0.00758907	RAB GTPase homolog A6A	.
AT1G11420	39.4931	-1.64322	DownRegulated	0.000716408	DOMAIN OF UNKNOWN FUNCTION 724 2	.
AT1G05557	20.119	-1.64192	DownRegulated	0.0213279	#N/A	.
AT4G38470	2427.7	-1.64173	DownRegulated	0.00355668	ACT-like protein tyrosine kinase family protein	.
AT5G15420	16.9265	-1.63934	DownRegulated	0.0146315	unknown protein	.
AT5G18290	64.3394	-1.63868	DownRegulated	0.00579877	Aquaporin-like superfamily protein	.
AT3G62680	88.2871	-1.63807	DownRegulated	0.00631773	proline-rich protein 3	.
AT1G78895	231.481	-1.63794	DownRegulated	0.000753987	Reticulon family protein	.
AT3G22240	272.433	-1.63508	DownRegulated	3.07215e-05	unknown protein	.
AT4G35750	3396.7	-1.63384	DownRegulated	0.00099164	SEC14 cytosolic factor family protein / phosphoglyceride transfer family protein	.
AT2G17060	12.4433	-1.63304	DownRegulated	0.0379644	Disease resistance protein (TIR-NBS-LRR class) family	.
AT2G29940	157.09	-1.6318	DownRegulated	0.000191376	pleiotropic drug resistance 3	.
AT2G40750	20.5831	-1.63117	DownRegulated	0.0371629	WRKY DNA-binding protein 54	.
AT3G54430	53.7157	-1.62824	DownRegulated	0.000409807	SHI-related sequence 6	.
AT2G01080	196.488	-1.6275	DownRegulated	0.00121088	Late embryogenesis abundant (LEA) hydroxyproline-rich glycoprotein family	.
AT1G20480	120.028	-1.62693	DownRegulated	0.00043406	AMP-dependent synthetase and ligase family protein	.
AT1G70950	46.8394	-1.62604	DownRegulated	0.00650952	TPX2 (targeting protein for Xklp2) protein family	.
AT3G50350	85.6386	-1.62594	DownRegulated	3.51238e-05	Protein of unknown function (DUF1685)	.
AT2G31810	3125.02	-1.62574	DownRegulated	0.000197365	ACT domain-containing small subunit of acetolactate synthase protein	.
AT4G02290	243.611	-1.62545	DownRegulated	0.00668055	glycosyl hydrolase 9B13	.
AT3G54120	40.2721	-1.62377	DownRegulated	0.00180429	Reticulon family protein	.
AT2G18210	20.6036	-1.62371	DownRegulated	0.0257006	unknown protein	.
AT5G07100	602.144	-1.62365	DownRegulated	0.000502284	WRKY DNA-binding protein 26	.
AT1G51850	110.382	-1.6233	DownRegulated	0.000815852	Leucine-rich repeat protein kinase family protein	.
AT5G56040	628.427	-1.62212	DownRegulated	2.58067e-06	Leucine-rich receptor-like protein kinase family protein	.
AT5G66590	203.211	-1.62099	DownRegulated	0.00906522	CAP (Cysteine-rich secretory proteins, Antigen 5, and Pathogenesis-related 1 protein) superfamily protein	.
AT5G02440	56.471	-1.61893	DownRegulated	0.00034744	unknown protein	.
AT5G18245	188.885	-1.61863	DownRegulated	0.00020686	other RNA	.
AT5G61520	450.103	-1.61831	DownRegulated	2.91786e-09	Major facilitator superfamily protein	.
AT1G56140	446.752	-1.61725	DownRegulated	1.30426e-08	Leucine-rich repeat transmembrane protein kinase	.
AT5G15230	2023.45	-1.61723	DownRegulated	2.53341e-05	GAST1 protein homolog 4	.
AT2G40940	1863.14	-1.61705	DownRegulated	0.0114545	ethylene response sensor 1	.
AT1G78970	425.798	-1.61445	DownRegulated	5.91981e-05	lupeol synthase 1	.
AT4G32840	151.841	-1.61403	DownRegulated	6.33062e-06	phosphofructokinase 6	.
AT2G45510	225.621	-1.6139	DownRegulated	4.89293e-06	cytochrome P450, family 704, subfamily A, polypeptide 2	.
AT4G29080	289.864	-1.61153	DownRegulated	4.49901e-06	phytochrome-associated protein 2	.
AT1G77145	49.0263	-1.61041	DownRegulated	0.012922	Protein of unknown function (DUF506)	.
AT3G53720	505.914	-1.60978	DownRegulated	5.43691e-06	cation/H+ exchanger 20	.
AT5G25475	126.894	-1.60789	DownRegulated	0.00332408	AP2/B3-like transcriptional factor family protein	.
AT4G32890	98.6301	-1.60656	DownRegulated	9.18122e-05	GATA transcription factor 9	.
AT1G13670	152.639	-1.60451	DownRegulated	0.0081886	unknown protein	.
AT4G32860	27.8293	-1.60426	DownRegulated	0.00493272	unknown protein	.
AT4G30190	5371.09	-1.6036	DownRegulated	2.54469e-07	H(+)-ATPase 2	.
AT1G69040	573.586	-1.603	DownRegulated	0.000507294	ACT domain repeat 4	.
AT5G18210	76.2215	-1.60257	DownRegulated	0.000138855	NAD(P)-binding Rossmann-fold superfamily protein	.
AT1G33050	1724.2	-1.60203	DownRegulated	6.42893e-05	unknown protein	.
AT1G24530	570.87	-1.60066	DownRegulated	2.89431e-06	Transducin/WD40 repeat-like superfamily protein	.
AT1G11580	631.198	-1.59973	DownRegulated	1.67168e-05	methylesterase PCR A	.
AT1G08590	69.7674	-1.59902	DownRegulated	7.84595e-05	Leucine-rich receptor-like protein kinase family protein	.
AT3G44120	16.7151	-1.59901	DownRegulated	0.0170702	F-box and associated interaction domains-containing protein	.
AT3G06355	1324.62	-1.5964	DownRegulated	0.0175678	#N/A	.
AT3G54260	265.681	-1.59537	DownRegulated	0.000107439	TRICHOME BIREFRINGENCE-LIKE 36	.
AT2G41100	3244.19	-1.59487	DownRegulated	0.0295661	Calcium-binding EF hand family protein	.
AT3G49860	22.308	-1.59349	DownRegulated	0.0336178	ADP-ribosylation factor-like A1B	.
AT1G26960	70.7507	-1.59327	DownRegulated	8.368e-06	homeobox protein 23	.
AT4G33980	615.086	-1.59093	DownRegulated	0.00794821	cold regulated gene 27 (TAIR:AT5G42900.2)	.
AT2G42610	188.5	-1.59043	DownRegulated	0.000821913	Protein of unknown function (DUF640)	.
AT5G13870	118.857	-1.58915	DownRegulated	5.1837e-05	xyloglucan endotransglucosylase/hydrolase 5	.
AT5G16570	35.5013	-1.58884	DownRegulated	0.00416167	glutamine synthetase 1;4	.
AT4G32880	270.315	-1.58863	DownRegulated	8.25573e-06	homeobox gene 8	.
AT5G39865	18.1386	-1.58826	DownRegulated	0.0326508	Glutaredoxin family protein	.
AT1G75500	1972.06	-1.5879	DownRegulated	1.63593e-06	Walls Are Thin 1	.
AT5G23100	60.9072	-1.58754	DownRegulated	0.00189051	Protein of unknown function, DUF617	.
AT5G07580	460.416	-1.58415	DownRegulated	7.17306e-06	Integrase-type DNA-binding superfamily protein	.
AT3G55560	324.023	-1.58347	DownRegulated	1.11243e-11	AT-hook protein of GA feedback 2	.
AT1G08810	223.993	-1.5832	DownRegulated	2.18848e-10	myb domain protein 60	.
AT4G34760	225.537	-1.58316	DownRegulated	0.0347721	SAUR-like auxin-responsive protein family	.
AT4G22485	1164.86	-1.582	DownRegulated	0.0232214	Bifunctional inhibitor/lipid-transfer protein/seed storage 2S albumin superfamily protein	.
AT5G65410	225.929	-1.5816	DownRegulated	6.399e-06	homeobox protein 25	.
AT1G28330	8271.83	-1.57952	DownRegulated	0.0368317	dormancy-associated protein-like 1	.
AT5G19230	354.353	-1.57947	DownRegulated	0.00111292	Glycoprotein membrane precursor GPI-anchored	.
AT2G18300	1253.28	-1.5794	DownRegulated	0.00207343	basic helix-loop-helix (bHLH) DNA-binding superfamily protein	.
AT4G11210	25.8302	-1.57676	DownRegulated	0.00208849	Disease resistance-responsive (dirigent-like protein) family protein	.
AT4G16515	130.487	-1.57619	DownRegulated	0.00102179	Encodes a root meristem growth factor (RGF)	.
AT1G18270	2021.18	-1.57616	DownRegulated	0.00121478	ketose-bisphosphate aldolase class-II family protein	.
AT1G02050	115.84	-1.57557	DownRegulated	1.04222e-05	Chalcone and stilbene synthase family protein	.
AT4G14548	30.811	-1.57529	DownRegulated	0.00505695	other RNA	.
AT3G48550	32.8422	-1.57408	DownRegulated	0.0416429	C2H2-like zinc finger protein (TAIR:AT2G01940.3)	.
AT5G52547	15.5986	-1.56863	DownRegulated	0.0430203	DNA binding (TAIR:AT3G47680.1)	.
AT5G49645	456.139	-1.56745	DownRegulated	1.43192e-05	#N/A	.
AT1G14880	247.356	-1.56644	DownRegulated	0.00138572	PLANT CADMIUM RESISTANCE 1	.
AT3G56410	410.713	-1.5644	DownRegulated	5.97587e-12	Protein of unknown function (DUF3133)	.
AT1G70850	3816.87	-1.56417	DownRegulated	0.00160473	MLP-like protein 34	.
AT2G40640	182.108	-1.55803	DownRegulated	5.11708e-05	RING/U-box superfamily protein	.
AT1G08165	16.3061	-1.55751	DownRegulated	0.0543084	unknown protein	.
AT3G62270	370.034	-1.55501	DownRegulated	0.000384477	HCO3- transporter family	.
AT5G03350	76.7161	-1.55461	DownRegulated	0.0461272	Legume lectin family protein	.
AT5G53160	1964.12	-1.55157	DownRegulated	0.000109309	regulatory components of ABA receptor 3	.
AT3G24140	442.796	-1.55121	DownRegulated	2.4385e-05	basic helix-loop-helix (bHLH) DNA-binding superfamily protein	.
AT3G45410	57.5901	-1.54949	DownRegulated	0.00405233	Concanavalin A-like lectin protein kinase family protein	.
AT5G02400	35.3861	-1.54761	DownRegulated	0.00811553	pol-like 2	.
AT1G01640	81.318	-1.54592	DownRegulated	0.00860982	BTB/POZ domain-containing protein	.
AT3G54590	176.779	-1.54503	DownRegulated	0.00215566	hydroxyproline-rich glycoprotein	.
AT2G28940	178.522	-1.54441	DownRegulated	1.52797e-09	Protein kinase superfamily protein	.
AT4G10380	151.962	-1.54436	DownRegulated	1.83649e-08	NOD26-like intrinsic protein 5;1	.
AT1G23080	1459.65	-1.54224	DownRegulated	0.00440508	Auxin efflux carrier family protein	.
AT1G49130	379.495	-1.54222	DownRegulated	0.0126992	B-box type zinc finger protein with CCT domain	.
AT3G21080	44.79	-1.54196	DownRegulated	0.0061252	ABC transporter-related	.
AT1G03210	290.515	-1.54182	DownRegulated	0.000239319	Phenazine biosynthesis PhzC/PhzF protein	.
AT1G17665	131.832	-1.54178	DownRegulated	8.17667e-05	unknown protein	.
AT1G03457	268.72	-1.54165	DownRegulated	3.18175e-06	RNA-binding (RRM/RBD/RNP motifs) family protein	.
AT5G48290	33.2205	-1.54115	DownRegulated	0.023696	Heavy metal transport/detoxification superfamily protein	.
AT4G12510	132.404	-1.54097	DownRegulated	0.0140759	Bifunctional inhibitor/lipid-transfer protein/seed storage 2S albumin superfamily protein	.
AT5G53320	30.5949	-1.53666	DownRegulated	0.00343292	Leucine-rich repeat protein kinase family protein	.
AT5G16860	20.9099	-1.53619	DownRegulated	0.013919	Tetratricopeptide repeat (TPR)-like superfamily protein	.
AT5G14390	530.493	-1.5358	DownRegulated	2.20947e-05	alpha/beta-Hydrolases superfamily protein	.
AT2G44010	38.122	-1.53471	DownRegulated	0.0239579	unknown protein	.
AT3G50340	242.176	-1.53371	DownRegulated	3.11797e-05	unknown protein	.
AT5G51550	1707.22	-1.53356	DownRegulated	0.000416745	EXORDIUM like 3	.
AT4G24540	129.685	-1.53328	DownRegulated	0.0221246	AGAMOUS-like 24	.
AT5G57190	26.5445	-1.53211	DownRegulated	0.0085411	phosphatidylserine decarboxylase 2	.
AT4G27970	61.3891	-1.52994	DownRegulated	0.000398158	SLAC1 homologue 2	.
AT1G80570	131.303	-1.52955	DownRegulated	0.00166618	RNI-like superfamily protein	.
AT1G64640	380.325	-1.52788	DownRegulated	5.84869e-12	early nodulin-like protein 8	.
AT5G02150	396.208	-1.52702	DownRegulated	0.000827369	Fes1C	.
AT1G47670	239.532	-1.52566	DownRegulated	0.000231968	Transmembrane amino acid transporter family protein	.
AT5G65510	14.5933	-1.52444	DownRegulated	0.0256706	AINTEGUMENTA-like 7	.
AT1G30870	71.0122	-1.52423	DownRegulated	0.0244941	Peroxidase superfamily protein	.
AT5G47370	1067.26	-1.52295	DownRegulated	8.11241e-05	Homeobox-leucine zipper protein 4 (HB-4) / HD-ZIP protein	.
AT1G76878	26.4986	-1.52205	DownRegulated	0.00404622	other RNA	.
AT1G15910	351.45	-1.52125	DownRegulated	0.00165631	XH/XS domain-containing protein	.
AT5G47960	23.7142	-1.52117	DownRegulated	0.0349632	RAB GTPase homolog A4C	.
AT5G19260	41.6185	-1.52005	DownRegulated	0.000160253	Protein of unknown function (DUF3049)	.
AT3G46500	18.0894	-1.51687	DownRegulated	0.0152799	2-oxoglutarate (2OG) and Fe(II)-dependent oxygenase superfamily protein	.
AT1G18400	198.433	-1.51581	DownRegulated	2.19053e-11	BR enhanced expression 1	.
AT3G16750	118.131	-1.51498	DownRegulated	5.12708e-06	unknown protein	.
AT4G16480	261.594	-1.5146	DownRegulated	0.000142065	inositol transporter 4	.
AT3G25790	25.2325	-1.5136	DownRegulated	0.0426218	myb-like transcription factor family protein	.
AT5G48560	159.304	-1.5113	DownRegulated	3.26314e-09	basic helix-loop-helix (bHLH) DNA-binding superfamily protein	.
AT5G11250	168.582	-1.51105	DownRegulated	2.43018e-06	Disease resistance protein (TIR-NBS-LRR class)	.
AT4G13330	123.488	-1.51047	DownRegulated	3.53975e-07	S-adenosyl-L-methionine-dependent methyltransferases superfamily protein	.
AT1G14890	437.966	-1.50735	DownRegulated	0.00772761	Plant invertase/pectin methylesterase inhibitor superfamily protein	.
AT1G48780	61.8709	-1.50712	DownRegulated	0.00494205	unknown protein	.
AT2G34140	28.9494	-1.5065	DownRegulated	0.0350322	Dof-type zinc finger DNA-binding family protein	.
AT1G76720	132.895	-1.50509	DownRegulated	0.00315003	eukaryotic translation initiation factor 2 (eIF-2) family protein	.
AT1G78110	141.93	-1.50459	DownRegulated	8.16043e-05	unknown protein	.
AT3G06130	302.974	-1.50287	DownRegulated	0.000912451	Heavy metal transport/detoxification superfamily protein	.
AT1G30840	34.5968	-1.50174	DownRegulated	0.00103733	purine permease 4	.
AT2G02080	790.094	-1.49998	DownRegulated	2.10878e-07	indeterminate(ID)-domain 4	.
AT3G27190	300.839	-1.49977	DownRegulated	1.12072e-05	uridine kinase-like 2	.
AT1G11000	129.561	-1.49848	DownRegulated	0.000736588	Seven transmembrane MLO family protein	.
AT2G41560	3669.6	-1.4981	DownRegulated	2.41886e-06	autoinhibited Ca(2+)-ATPase, isoform 4	.
AT1G68130	177.387	-1.49748	DownRegulated	3.73991e-05	indeterminate(ID)-domain 14	.
AT4G34580	53.0162	-1.49738	DownRegulated	0.000501164	Sec14p-like phosphatidylinositol transfer family protein	.
AT3G11402	25.6567	-1.49689	DownRegulated	0.0204127	Cysteine/Histidine-rich C1 domain family protein	.
AT3G04210	269.104	-1.49605	DownRegulated	0.0164923	Disease resistance protein (TIR-NBS class)	.
AT1G03200	34.3307	-1.49567	DownRegulated	0.0202051	unknown protein	.
AT1G62400	118.553	-1.49566	DownRegulated	4.67231e-05	Protein kinase superfamily protein	.
AT2G20950	292.777	-1.49429	DownRegulated	2.61948e-10	Arabidopsis phospholipase-like protein (PEARLI 4) family	.
AT1G75820	918.302	-1.49389	DownRegulated	0.00119676	Leucine-rich receptor-like protein kinase family protein	.
AT1G52750	152.665	-1.49389	DownRegulated	8.00886e-06	alpha/beta-Hydrolases superfamily protein	.
AT3G14370	30.3041	-1.49385	DownRegulated	0.0398915	Protein kinase superfamily protein	.
AT1G68810	240.058	-1.49329	DownRegulated	6.17766e-06	basic helix-loop-helix (bHLH) DNA-binding superfamily protein	.
AT5G03860	24.9711	-1.49319	DownRegulated	0.0538285	malate synthase	.
AT3G60390	346.186	-1.4916	DownRegulated	0.0364449	homeobox-leucine zipper protein 3	.
AT3G14610	297.68	-1.49125	DownRegulated	0.0194528	cytochrome P450, family 72, subfamily A, polypeptide 7	.
AT1G33240	1480.33	-1.4909	DownRegulated	2.76577e-08	GT-2-like 1	.
AT5G51790	147.467	-1.48987	DownRegulated	0.053937	basic helix-loop-helix (bHLH) DNA-binding superfamily protein	.
AT5G27890	54.1127	-1.48822	DownRegulated	0.0205745	myosin heavy chain-related (TAIR:AT2G15420.1)	.
AT5G54190	35.9815	-1.48789	DownRegulated	0.0111567	protochlorophyllide oxidoreductase A	.
AT1G52060	42.2122	-1.48548	DownRegulated	0.00769774	Mannose-binding lectin superfamily protein	.
AT5G40100	68.3502	-1.48547	DownRegulated	0.0230973	Disease resistance protein (TIR-NBS-LRR class) family	.
AT1G35830	36.1612	-1.48495	DownRegulated	0.00728645	VQ motif-containing protein	.
AT5G63600	668.828	-1.48451	DownRegulated	0.0111061	flavonol synthase 5	.
AT1G28400	756.706	-1.48244	DownRegulated	5.20729e-08	unknown protein	.
AT5G48800	96.0695	-1.48126	DownRegulated	1.12462e-05	Phototropic-responsive NPH3 family protein	.
AT3G54040	204.61	-1.48029	DownRegulated	0.051387	PAR1 protein	.
AT2G13820	112.936	-1.48006	DownRegulated	1.21345e-06	Bifunctional inhibitor/lipid-transfer protein/seed storage 2S albumin superfamily protein	.
AT2G47880	114.354	-1.47659	DownRegulated	0.00569356	Glutaredoxin family protein	.
AT5G16240	294.45	-1.47607	DownRegulated	4.89922e-11	Plant stearoyl-acyl-carrier-protein desaturase family protein	.
AT4G04125	299.761	-1.47543	DownRegulated	0.0258928	#N/A	.
AT4G31730	64.4483	-1.47309	DownRegulated	0.000770646	glutamine dumper 1	.
AT1G64170	214.807	-1.47279	DownRegulated	0.00154595	cation/H+ exchanger 16	.
AT5G63820	21.9482	-1.47249	DownRegulated	0.0225224	Protein of unknown function (DUF626)	.
AT3G27650	67.083	-1.47239	DownRegulated	0.00329716	LOB domain-containing protein 25	.
AT3G11040	65.2144	-1.47237	DownRegulated	0.000488841	Glycosyl hydrolase family 85	.
AT1G70560	113.693	-1.47119	DownRegulated	5.50523e-06	tryptophan aminotransferase of Arabidopsis 1	.
AT1G27140	17.6807	-1.47094	DownRegulated	0.0490944	glutathione S-transferase tau 14	.
AT5G66770	167.899	-1.4709	DownRegulated	0.000192618	GRAS family transcription factor	.
AT1G68190	553.972	-1.47023	DownRegulated	0.0126614	B-box zinc finger family protein	.
AT5G22310	184.937	-1.46947	DownRegulated	0.0506106	unknown protein	.
AT3G01690	1827.7	-1.468	DownRegulated	1.21521e-09	alpha/beta-Hydrolases superfamily protein	.
AT1G02520	66.4689	-1.46738	DownRegulated	0.0260322	P-glycoprotein 11	.
AT5G60660	161.192	-1.46441	DownRegulated	0.00179481	plasma membrane intrinsic protein 2;4	.
AT5G20400	222.223	-1.4637	DownRegulated	1.4624e-08	2-oxoglutarate (2OG) and Fe(II)-dependent oxygenase superfamily protein	.
AT4G01600	90.9935	-1.4635	DownRegulated	0.00404795	GRAM domain family protein	.
AT1G11545	507.733	-1.4617	DownRegulated	6.35783e-11	xyloglucan endotransglucosylase/hydrolase 8	.
AT3G20940	17.5114	-1.46099	DownRegulated	0.0270786	cytochrome P450, family 705, subfamily A, polypeptide 30	.
AT4G12050	24.5019	-1.4606	DownRegulated	0.0253085	Predicted AT-hook DNA-binding family protein	.
AT1G63800	951.369	-1.46038	DownRegulated	1.33079e-06	ubiquitin-conjugating enzyme 5	.
AT1G31880	58.912	-1.45867	DownRegulated	0.0298021	DZC (Disease resistance/zinc finger/chromosome condensation-like region) domain containing protein	.
AT3G26220	459.856	-1.45606	DownRegulated	0.00884121	cytochrome P450, family 71, subfamily B, polypeptide 3	.
AT1G80180	1528.16	-1.45498	DownRegulated	8.55096e-06	unknown protein	.
AT1G75750	9869.29	-1.45476	DownRegulated	0.00227967	GAST1 protein homolog 1	.
AT1G80190	171.656	-1.45142	DownRegulated	0.00113084	partner of SLD five 1	.
AT1G52710	173.216	-1.44939	DownRegulated	1.46457e-06	Rubredoxin-like superfamily protein	.
AT5G11420	1381.71	-1.44935	DownRegulated	0.00112804	Protein of unknown function, DUF642	.
AT1G69520	42.6569	-1.44738	DownRegulated	0.008353	S-adenosyl-L-methionine-dependent methyltransferases superfamily protein	.
AT3G56480	309.711	-1.44586	DownRegulated	6.34493e-07	myosin heavy chain-related	.
AT4G31110	43.6435	-1.44539	DownRegulated	0.0103764	Wall-associated kinase family protein	.
AT3G11760	244.345	-1.44442	DownRegulated	0.000128929	unknown protein	.
AT2G47160	439.73	-1.44252	DownRegulated	2.02652e-09	HCO3- transporter family	.
AT4G25400	31.1489	-1.44214	DownRegulated	0.0270703	basic helix-loop-helix (bHLH) DNA-binding superfamily protein	.
AT1G49200	125.004	-1.44117	DownRegulated	0.0148885	RING/U-box superfamily protein	.
AT4G27730	252.196	-1.4397	DownRegulated	0.000629631	oligopeptide transporter 1	.
AT1G78450	67.568	-1.43908	DownRegulated	0.0576317	SOUL heme-binding family protein	.
AT5G18650	1529.81	-1.43743	DownRegulated	0.00260623	CHY-type/CTCHY-type/RING-type Zinc finger protein	.
AT4G03270	40.9517	-1.43609	DownRegulated	0.00313079	Cyclin D6;1	.
AT3G45070	62.9826	-1.43315	DownRegulated	0.0190682	P-loop containing nucleoside triphosphate hydrolases superfamily protein	.
AT3G03010	165.758	-1.43261	DownRegulated	0.000245428	Peptidyl-tRNA hydrolase II (PTH2) family protein	.
AT4G28190	337.7	-1.4306	DownRegulated	0.000155434	Developmental regulator, ULTRAPETALA	.
AT1G05020	52.8359	-1.43001	DownRegulated	0.0237493	ENTH/ANTH/VHS superfamily protein	.
AT2G44790	722.824	-1.42935	DownRegulated	0.0111846	uclacyanin 2	.
AT3G59330	66.0101	-1.42914	DownRegulated	0.000972152	Eukaryotic protein of unknown function (DUF914)	.
AT5G62900	387.192	-1.42831	DownRegulated	8.1028e-06	unknown protein	.
AT1G17430	92.3881	-1.42776	DownRegulated	0.000209459	alpha/beta-Hydrolases superfamily protein	.
AT3G02170	897.678	-1.42762	DownRegulated	0.00397079	longifolia2	.
AT1G12080	701.194	-1.42636	DownRegulated	0.00499917	Vacuolar calcium-binding protein-related	.
AT5G21160	1676.95	-1.42568	DownRegulated	0.000414135	LA RNA-binding protein	.
AT1G60630	107.39	-1.42498	DownRegulated	1.22062e-05	Leucine-rich repeat protein kinase family protein	.
AT3G23080	666.471	-1.42435	DownRegulated	2.98712e-05	Polyketide cyclase/dehydrase and lipid transport superfamily protein	.
AT3G51290	114.22	-1.42366	DownRegulated	0.00152442	Protein of unknown function (DUF630) ;Protein of unknown function (DUF632)	.
AT1G05470	158.48	-1.4233	DownRegulated	0.00073898	DNAse I-like superfamily protein	.
AT5G03570	29.3024	-1.42322	DownRegulated	0.0115756	iron regulated 2	.
AT1G09420	338.641	-1.42273	DownRegulated	0.00903852	glucose-6-phosphate dehydrogenase 4	.
AT5G60490	37.5233	-1.42267	DownRegulated	0.00289926	FASCICLIN-like arabinogalactan-protein 12	.
AT1G12160	46.4635	-1.42204	DownRegulated	0.00219271	Flavin-binding monooxygenase family protein	.
AT4G00950	204.454	-1.42201	DownRegulated	0.0139716	Protein of unknown function (DUF688)	.
AT3G10190	113.282	-1.42189	DownRegulated	4.55996e-05	Calcium-binding EF-hand family protein	.
AT3G43430	77.6	-1.42116	DownRegulated	0.0103081	RING/U-box superfamily protein	.
AT1G01180	249.296	-1.42089	DownRegulated	3.39273e-05	S-adenosyl-L-methionine-dependent methyltransferases superfamily protein	.
AT2G19110	434.633	-1.4201	DownRegulated	3.81797e-07	heavy metal atpase 4	.
AT3G05370	132.052	-1.41851	DownRegulated	0.00131216	receptor like protein 31	.
AT3G29770	144.539	-1.41667	DownRegulated	3.40877e-08	methyl esterase 11	.
AT5G20420	23.0515	-1.41657	DownRegulated	0.0482495	chromatin remodeling 42	.
AT2G27000	65.5998	-1.41375	DownRegulated	0.00244696	cytochrome P450, family 705, subfamily A, polypeptide 8	.
AT2G01610	45.6821	-1.41256	DownRegulated	0.00428983	Plant invertase/pectin methylesterase inhibitor superfamily protein	.
AT1G27210	498.812	-1.41024	DownRegulated	1.26559e-06	ARM repeat superfamily protein	.
AT2G22650	144.845	-1.40995	DownRegulated	1.99286e-05	FAD-dependent oxidoreductase family protein	.
AT2G06850	7954.02	-1.40952	DownRegulated	0.0010919	xyloglucan endotransglucosylase/hydrolase 4	.
AT4G07950	125.665	-1.40887	DownRegulated	3.94609e-05	DNA-directed RNA polymerase, subunit M, archaeal	.
AT4G28270	317.471	-1.40597	DownRegulated	0.00486521	RING membrane-anchor 2	.
AT1G21730	489.851	-1.40549	DownRegulated	1.23122e-11	P-loop containing nucleoside triphosphate hydrolases superfamily protein	.
AT1G55610	124.784	-1.4053	DownRegulated	9.00929e-05	BRI1 like	.
AT5G57220	134.318	-1.40527	DownRegulated	0.0271501	cytochrome P450, family 81, subfamily F, polypeptide 2	.
AT4G14713	114.494	-1.40264	DownRegulated	0.00752124	TIFY domain/Divergent CCT motif family protein	.
AT3G16870	88.1822	-1.40212	DownRegulated	0.00206627	GATA transcription factor 17	.
AT5G05550	323.185	-1.40158	DownRegulated	9.0272e-06	sequence-specific DNA binding transcription factors	.
AT2G44180	489.401	-1.39974	DownRegulated	1.04222e-05	methionine aminopeptidase 2A	.
AT1G33060	226.892	-1.39777	DownRegulated	7.96946e-08	NAC 014	.
AT3G43920	133.642	-1.39663	DownRegulated	0.000243526	dicer-like 3	.
AT1G49600	1428.76	-1.39655	DownRegulated	2.6264e-05	RNA-binding protein 47A	.
AT4G18260	34.258	-1.39532	DownRegulated	0.00956357	Cytochrome b561/ferric reductase transmembrane protein family	.
AT5G55700	1020.26	-1.39485	DownRegulated	0.0107772	beta-amylase 4	.
AT1G71970	370.526	-1.39408	DownRegulated	1.19625e-05	unknown protein	.
AT4G22505	874.665	-1.39373	DownRegulated	0.0254271	Bifunctional inhibitor/lipid-transfer protein/seed storage 2S albumin superfamily protein	.
AT4G04700	79.3369	-1.3929	DownRegulated	0.00113603	calcium-dependent protein kinase 27	.
AT4G11140	19.6294	-1.39283	DownRegulated	0.0309676	cytokinin response factor 1	.
AT1G06265	122.059	-1.39165	DownRegulated	0.00472934	other RNA	.
AT4G08150	84.1098	-1.39047	DownRegulated	2.20528e-05	KNOTTED-like from Arabidopsis thaliana	.
AT4G25260	466.371	-1.38984	DownRegulated	1.84639e-05	Plant invertase/pectin methylesterase inhibitor superfamily protein	.
AT4G14465	97.2497	-1.3898	DownRegulated	0.000286913	AT-hook motif nuclear-localized protein 20	.
AT2G22890	48.0443	-1.3892	DownRegulated	0.00634495	Kua-ubiquitin conjugating enzyme hybrid localisation domain	.
AT4G01720	229.396	-1.38693	DownRegulated	2.30878e-05	WRKY family transcription factor	.
AT1G27960	159.102	-1.38673	DownRegulated	0.00018838	evolutionarily conserved C-terminal region 9	.
AT3G15060	236.19	-1.38572	DownRegulated	4.98729e-08	RAB GTPase homolog A1G	.
AT3G20640	38.8567	-1.38532	DownRegulated	0.00710479	basic helix-loop-helix (bHLH) DNA-binding superfamily protein	.
AT2G16380	415.89	-1.38508	DownRegulated	7.53285e-08	Sec14p-like phosphatidylinositol transfer family protein	.
AT5G39970	60.2684	-1.38498	DownRegulated	0.000163993	catalytics	.
AT3G07130	61.3114	-1.38488	DownRegulated	0.00469494	purple acid phosphatase 15	.
AT1G53340	151.58	-1.38394	DownRegulated	4.59669e-06	Cysteine/Histidine-rich C1 domain family protein	.
AT2G01420	1225.4	-1.38338	DownRegulated	0.000175796	Auxin efflux carrier family protein	.
AT4G12080	178.836	-1.38261	DownRegulated	5.45526e-06	AT-hook motif nuclear-localized protein 1	.
AT1G14920	708.35	-1.38219	DownRegulated	0.000472064	GRAS family transcription factor family protein	.
AT3G50890	48.4365	-1.38209	DownRegulated	0.0033986	homeobox protein 28	.
AT5G62680	779.953	-1.38147	DownRegulated	0.000109997	Major facilitator superfamily protein	.
AT5G05180	176.021	-1.37987	DownRegulated	2.02121e-05	unknown protein	.
AT1G56210	104.73	-1.3793	DownRegulated	0.0257551	Heavy metal transport/detoxification superfamily protein	.
AT4G04630	120.438	-1.37825	DownRegulated	0.041597	Protein of unknown function, DUF584	.
AT5G15150	87.2426	-1.37743	DownRegulated	0.0136789	homeobox 3	.
AT3G16770	9280.52	-1.37721	DownRegulated	0.00318953	ethylene-responsive element binding protein	.
AT2G32960	61.1105	-1.37714	DownRegulated	0.0111573	Phosphotyrosine protein phosphatases superfamily protein	.
AT3G14020	143.692	-1.37669	DownRegulated	0.000277078	nuclear factor Y, subunit A6	.
AT3G42670	126.409	-1.37596	DownRegulated	0.00163812	chromatin remodeling 38	.
AT1G21740	106.706	-1.37466	DownRegulated	4.11441e-05	Protein of unknown function (DUF630 and DUF632)	.
AT3G06770	402.244	-1.37405	DownRegulated	3.14837e-05	Pectin lyase-like superfamily protein	.
AT5G10290	483.688	-1.37367	DownRegulated	4.54942e-06	leucine-rich repeat transmembrane protein kinase family protein	.
AT2G25260	47.7841	-1.37289	DownRegulated	0.0222005	unknown protein	.
AT4G14720	335.93	-1.37276	DownRegulated	0.000253688	TIFY domain/Divergent CCT motif family protein	.
AT4G11320	4513.22	-1.37274	DownRegulated	0.00362669	Papain family cysteine protease	.
AT5G01215	120.715	-1.37203	DownRegulated	0.000596378	other RNA	.
AT1G73590	107.866	-1.37194	DownRegulated	0.000142409	Auxin efflux carrier family protein	.
AT5G05480	215.535	-1.37177	DownRegulated	0.00168979	Peptide-N4-(N-acetyl-beta-glucosaminyl)asparagine amidase A protein	.
AT3G13000	357.417	-1.3707	DownRegulated	1.50172e-05	Protein of unknown function, DUF547	.
AT3G06070	425.045	-1.36917	DownRegulated	0.0223341	unknown protein	.
AT5G16340	32.5566	-1.36877	DownRegulated	0.0246558	AMP-dependent synthetase and ligase family protein	.
AT4G25710	124.236	-1.36675	DownRegulated	0.00135365	Galactose oxidase/kelch repeat superfamily protein	.
AT5G48485	301.304	-1.36643	DownRegulated	3.95151e-09	Bifunctional inhibitor/lipid-transfer protein/seed storage 2S albumin superfamily protein	.
AT4G17880	171.196	-1.36638	DownRegulated	1.06103e-06	Basic helix-loop-helix (bHLH) DNA-binding family protein	.
AT3G16240	13355.1	-1.36558	DownRegulated	0.00315929	delta tonoplast integral protein	.
AT2G37930	93.207	-1.36534	DownRegulated	0.000478906	Protein of unknown function (DUF3527)	.
AT5G52860	71.0584	-1.36368	DownRegulated	0.0303843	ABC-2 type transporter family protein	.
AT4G36120	57.5961	-1.36327	DownRegulated	0.000438589	Plant protein of unknown function (DUF869)	.
AT3G48100	172.96	-1.36164	DownRegulated	0.00103375	response regulator 5	.
AT1G50000	63.3079	-1.36082	DownRegulated	0.000324357	methyltransferases	.
AT1G12430	382.031	-1.36049	DownRegulated	0.00011729	armadillo repeat kinesin 3	.
AT1G51890	128.99	-1.36028	DownRegulated	0.0359987	Leucine-rich repeat protein kinase family protein	.
AT5G65450	202.587	-1.36013	DownRegulated	8.96901e-05	ubiquitin-specific protease 17	.
AT1G13640	993.932	-1.36001	DownRegulated	0.000683238	Phosphatidylinositol 3- and 4-kinase family protein	.
AT2G45430	102.137	-1.35799	DownRegulated	0.00697225	AT-hook motif nuclear-localized protein 22	.
AT5G45250	365.184	-1.35633	DownRegulated	5.77975e-08	Disease resistance protein (TIR-NBS-LRR class) family	.
AT2G41710	596.653	-1.35572	DownRegulated	0.000546963	Integrase-type DNA-binding superfamily protein	.
AT4G12480	1555.69	-1.35219	DownRegulated	0.0187257	Bifunctional inhibitor/lipid-transfer protein/seed storage 2S albumin superfamily protein	.
AT3G27030	41.0522	-1.35111	DownRegulated	0.0132818	unknown protein	.
AT1G18773	96.0239	-1.35036	DownRegulated	0.0041433	FUNCTIONS IN: molecular_function unknown	.
AT1G62422	144.582	-1.34915	DownRegulated	0.000307161	unknown protein	.
AT1G78260	285.358	-1.34795	DownRegulated	0.00041954	RNA-binding (RRM/RBD/RNP motifs) family protein	.
AT1G23090	465.036	-1.34789	DownRegulated	1.11514e-05	sulfate transporter 91	.
AT5G51780	58.9249	-1.34784	DownRegulated	0.0193643	basic helix-loop-helix (bHLH) DNA-binding superfamily protein	.
AT5G64360	361.716	-1.34581	DownRegulated	0.00062351	Chaperone DnaJ-domain superfamily protein	.
AT4G20140	121.136	-1.34167	DownRegulated	0.000456198	Leucine-rich repeat transmembrane protein kinase	.
AT1G28290	1133.46	-1.34163	DownRegulated	0.000967701	arabinogalactan protein 31	.
AT1G75295	253.736	-1.34054	DownRegulated	0.00130535	other RNA	.
AT2G40420	696.29	-1.34035	DownRegulated	0.0252655	Transmembrane amino acid transporter family protein	.
AT2G18570	76.3077	-1.34008	DownRegulated	0.000239821	UDP-Glycosyltransferase superfamily protein	.
AT1G27980	727.542	-1.33988	DownRegulated	0.0158221	dihydrosphingosine phosphate lyase	.
AT5G47990	428.53	-1.33977	DownRegulated	0.0147787	cytochrome P450, family 705, subfamily A, polypeptide 5	.
AT1G10970	64.0347	-1.33962	DownRegulated	0.000119882	zinc transporter 4 precursor	.
AT2G04795	66.6833	-1.339	DownRegulated	0.000521842	unknown protein	.
AT1G32450	414.404	-1.33852	DownRegulated	9.90403e-05	nitrate transporter 1.5	.
AT1G68400	360.516	-1.33766	DownRegulated	0.00226442	leucine-rich repeat transmembrane protein kinase family protein	.
AT1G06520	55.8172	-1.33625	DownRegulated	0.000567243	glycerol-3-phosphate acyltransferase 1	.
AT1G73620	44.5381	-1.33612	DownRegulated	0.0245124	Pathogenesis-related thaumatin superfamily protein	.
AT2G47930	316.566	-1.33358	DownRegulated	0.00038142	arabinogalactan protein 26	.
AT1G14280	770.441	-1.33235	DownRegulated	0.00198768	phytochrome kinase substrate 2	.
AT5G62630	245.179	-1.33195	DownRegulated	0.00902848	hipl2 protein precursor	.
AT3G27420	170.243	-1.32984	DownRegulated	3.40127e-05	unknown protein	.
AT1G12440	1903.02	-1.32808	DownRegulated	0.00106816	A20/AN1-like zinc finger family protein	.
AT4G36540	609.584	-1.32693	DownRegulated	0.00066809	BR enhanced expression 2	.
AT5G43020	177.107	-1.32546	DownRegulated	0.000796138	Leucine-rich repeat protein kinase family protein	.
AT1G27420	47.9285	-1.32504	DownRegulated	0.0145076	Galactose oxidase/kelch repeat superfamily protein	.
AT5G20550	25.9304	-1.3248	DownRegulated	0.0479392	2-oxoglutarate (2OG) and Fe(II)-dependent oxygenase superfamily protein	.
AT2G42890	966.131	-1.32423	DownRegulated	0.00801804	MEI2-like 2	.
AT1G60110	36.3536	-1.32341	DownRegulated	0.0492853	Mannose-binding lectin superfamily protein	.
AT5G46780	289.404	-1.32242	DownRegulated	0.000274685	VQ motif-containing protein	.
AT5G19520	62.4612	-1.3219	DownRegulated	0.00861879	mechanosensitive channel of small conductance-like 9	.
AT1G33440	27.0822	-1.32149	DownRegulated	0.0174919	Major facilitator superfamily protein	.
AT1G80640	480.025	-1.32146	DownRegulated	3.26314e-09	Protein kinase superfamily protein	.
AT4G38545	147.197	-1.32117	DownRegulated	0.000962667	other RNA	.
AT1G79700	981.203	-1.32078	DownRegulated	0.0175775	Integrase-type DNA-binding superfamily protein	.
AT5G19340	177.665	-1.32068	DownRegulated	0.0261264	unknown protein	.
AT2G29060	84.7901	-1.32019	DownRegulated	0.000405355	GRAS family transcription factor	.
AT2G01990	75.3566	-1.31969	DownRegulated	0.00549873	unknown protein	.
AT5G66280	66.4693	-1.31887	DownRegulated	0.00339569	GDP-D-mannose 4,6-dehydratase 1	.
AT2G37460	100.306	-1.31882	DownRegulated	0.0032632	nodulin MtN21 /EamA-like transporter family protein	.
AT4G19380	79.9251	-1.31827	DownRegulated	0.0110095	Long-chain fatty alcohol dehydrogenase family protein	.
AT5G06610	63.9428	-1.31745	DownRegulated	0.00248767	Protein of unknown function (DUF620)	.
AT3G43670	433.831	-1.31731	DownRegulated	0.033258	Copper amine oxidase family protein	.
AT1G80420	565.366	-1.31368	DownRegulated	0.000124308	BRCT domain-containing DNA repair protein	.
AT4G30910	598.747	-1.31157	DownRegulated	0.000110462	Cytosol aminopeptidase family protein	.
AT4G30560	120.121	-1.31108	DownRegulated	1.34535e-06	cyclic nucleotide gated channel 9	.
AT5G63090	51.4986	-1.31012	DownRegulated	0.000922671	Lateral organ boundaries (LOB) domain family protein	.
AT3G53210	53.8295	-1.30719	DownRegulated	0.00254332	nodulin MtN21 /EamA-like transporter family protein	.
AT2G43720	36.1008	-1.30608	DownRegulated	0.00283521	Eukaryotic protein of unknown function (DUF842)	.
AT2G41820	312.577	-1.30601	DownRegulated	4.091e-07	Leucine-rich repeat protein kinase family protein	.
AT5G57130	218.325	-1.30581	DownRegulated	0.000860296	Clp amino terminal domain-containing protein	.
AT1G11670	153.115	-1.30555	DownRegulated	0.00175715	MATE efflux family protein	.
AT4G05130	37.6919	-1.3046	DownRegulated	0.0283891	equilibrative nucleoside transporter 4	.
AT1G68150	21.1191	-1.30339	DownRegulated	0.0254215	WRKY DNA-binding protein 9	.
AT2G41340	83.5269	-1.3018	DownRegulated	0.028328	RNA polymerase II fifth largest subunit, D	.
AT3G07273	39.1514	-1.30152	DownRegulated	0.0276741	unknown protein	.
AT3G19130	825.569	-1.30141	DownRegulated	1.8965e-12	RNA-binding protein 47B	.
AT2G17230	969.167	-1.29918	DownRegulated	0.00153832	EXORDIUM like 5	.
AT5G65040	37.4191	-1.29705	DownRegulated	0.00908748	Protein of unknown function (DUF581)	.
AT4G26488	16.7352	-1.29551	DownRegulated	0.056631	other RNA	.
AT4G37590	1162.78	-1.29548	DownRegulated	0.0013376	Phototropic-responsive NPH3 family protein	.
AT4G23240	25.8809	-1.29539	DownRegulated	0.0277223	cysteine-rich RLK (RECEPTOR-like protein kinase) 16	.
AT2G26975	284.205	-1.29377	DownRegulated	4.54337e-05	Ctr copper transporter family	.
AT5G61250	119.108	-1.29104	DownRegulated	5.24314e-05	glucuronidase 1	.
AT4G01580	83.0299	-1.29051	DownRegulated	0.00150343	AP2/B3-like transcriptional factor family protein	.
AT1G68600	89.3234	-1.29029	DownRegulated	0.00193878	Aluminium activated malate transporter family protein	.
AT3G20015	208.261	-1.28949	DownRegulated	0.00192608	Eukaryotic aspartyl protease family protein	.
AT1G75120	101.414	-1.28949	DownRegulated	0.00118929	Nucleotide-diphospho-sugar transferase family protein	.
AT3G56030	43.4186	-1.28926	DownRegulated	0.00585782	Tetratricopeptide repeat (TPR)-like superfamily protein	.
AT5G57770	21.6435	-1.28832	DownRegulated	0.0462452	Plant protein of unknown function (DUF828) with plant pleckstrin homology-like region	.
AT1G34300	548.97	-1.28824	DownRegulated	1.78416e-08	lectin protein kinase family protein	.
AT3G13750	10994.2	-1.28821	DownRegulated	0.024724	beta galactosidase 1	.
AT3G63240	148.142	-1.28807	DownRegulated	5.6585e-08	DNAse I-like superfamily protein	.
AT5G03730	1853.76	-1.28757	DownRegulated	0.0171415	Protein kinase superfamily protein	.
AT1G66180	2336.55	-1.28689	DownRegulated	0.0363245	Eukaryotic aspartyl protease family protein	.
AT5G51670	130.756	-1.28661	DownRegulated	0.00779243	Protein of unknown function (DUF668)	.
AT4G03205	380.627	-1.28652	DownRegulated	0.00197056	Coproporphyrinogen III oxidase	.
AT4G37870	4342.95	-1.28392	DownRegulated	0.00545988	phosphoenolpyruvate carboxykinase 1	.
AT4G22160	107.892	-1.28375	DownRegulated	0.0073271	unknown protein	.
AT3G50700	461.18	-1.28273	DownRegulated	0.000983967	indeterminate(ID)-domain 2	.
AT4G31890	71.7283	-1.28231	DownRegulated	0.000429731	ARM repeat superfamily protein	.
AT1G02650	36.7947	-1.28076	DownRegulated	0.00462491	Tetratricopeptide repeat (TPR)-like superfamily protein	.
AT1G28710	175.411	-1.28013	DownRegulated	0.00562999	Nucleotide-diphospho-sugar transferase family protein	.
AT5G49360	10753.7	-1.27734	DownRegulated	0.054683	beta-xylosidase 1	.
AT1G04050	42.3711	-1.27631	DownRegulated	0.00165463	homolog of SU(var)3-9 1	.
AT3G09410	271.451	-1.27602	DownRegulated	2.23854e-06	Pectinacetylesterase family protein	.
AT1G02060	138.884	-1.27127	DownRegulated	0.00183993	Tetratricopeptide repeat (TPR)-like superfamily protein	.
AT3G62500	41.4292	-1.27111	DownRegulated	0.00486299	SET domain protein 14 (TAIR:AT3G61740.1)	.
AT1G80370	64.2174	-1.27088	DownRegulated	0.0367181	Cyclin A2;4	.
AT5G51795	29.6386	-1.26994	DownRegulated	0.056332	DNA/RNA-binding protein Kin17, conserved region	.
AT1G60505	236.53	-1.26927	DownRegulated	4.74903e-08	other RNA	.
AT1G67480	1076.64	-1.26818	DownRegulated	0.000109397	Galactose oxidase/kelch repeat superfamily protein	.
AT5G52910	137.672	-1.26766	DownRegulated	0.0232268	timeless family protein	.
AT5G02200	48.4363	-1.2663	DownRegulated	0.0476056	far-red-elongated hypocotyl1-like	.
AT1G33750	34.7472	-1.26569	DownRegulated	0.0352285	Terpenoid cyclases/Protein prenyltransferases superfamily protein	.
AT4G12520	162.675	-1.26369	DownRegulated	0.0515536	Bifunctional inhibitor/lipid-transfer protein/seed storage 2S albumin superfamily protein	.
AT5G58580	100.043	-1.26311	DownRegulated	0.000182381	TOXICOS EN LEVADURA 63	.
AT2G15292	436.989	-1.26247	DownRegulated	6.60395e-05	Unknown gene	.
AT4G11300	101.677	-1.26189	DownRegulated	4.51135e-06	Protein of unknown function (DUF793)	.
AT3G19860	1383.95	-1.26136	DownRegulated	0.00314401	basic helix-loop-helix (bHLH) DNA-binding superfamily protein	.
AT1G08900	359.183	-1.261	DownRegulated	0.000152386	Major facilitator superfamily protein	.
AT3G58820	41.2153	-1.26094	DownRegulated	0.0145103	F-box/RNI-like superfamily protein	.
AT1G31760	31.5884	-1.2577	DownRegulated	0.0177431	SWIB/MDM2 domain superfamily protein	.
AT3G23030	2485.92	-1.25748	DownRegulated	0.0004819	indole-3-acetic acid inducible 2	.
AT1G79430	249.984	-1.25746	DownRegulated	0.00749729	Homeodomain-like superfamily protein	.
AT1G58602	1543.57	-1.25736	DownRegulated	2.14822e-06	LRR and NB-ARC domains-containing disease resistance protein	.
AT5G03830	211.596	-1.25606	DownRegulated	0.00349991	CDK inhibitor P21 binding protein	.
AT3G19850	734.381	-1.25531	DownRegulated	0.000782462	Phototropic-responsive NPH3 family protein	.
AT5G53550	1138.24	-1.25518	DownRegulated	0.000306779	YELLOW STRIPE like 3	.
AT1G32930	75.2236	-1.25392	DownRegulated	0.00254543	Galactosyltransferase family protein	.
AT1G01340	126.405	-1.25279	DownRegulated	0.0130803	cyclic nucleotide gated channel 10	.
AT1G65970	816.215	-1.25254	DownRegulated	0.0595464	thioredoxin-dependent peroxidase 2	.
AT5G57940	1089.84	-1.25218	DownRegulated	5.62046e-05	cyclic nucleotide gated channel 5	.
AT1G34210	406.444	-1.25212	DownRegulated	2.81357e-06	somatic embryogenesis receptor-like kinase 2	.
AT5G39580	289.627	-1.25172	DownRegulated	0.035993	Peroxidase superfamily protein	.
AT5G62170	70.0794	-1.24733	DownRegulated	0.00919153	unknown protein	.
AT2G25980	133.541	-1.24675	DownRegulated	0.0103206	Mannose-binding lectin superfamily protein	.
AT1G58190	226.851	-1.24615	DownRegulated	0.00186008	receptor like protein 9	.
AT3G27400	49.7959	-1.24499	DownRegulated	0.0158523	Pectin lyase-like superfamily protein	.
AT1G65985	66.9881	-1.24472	DownRegulated	0.00806654	Plant protein of unknown function (DUF247)	.
AT1G15020	369.32	-1.24325	DownRegulated	7.05244e-05	quiescin-sulfhydryl oxidase 1	.
AT5G17880	320.025	-1.24274	DownRegulated	7.19644e-09	disease resistance protein (TIR-NBS-LRR class)	.
AT2G01340	114.46	-1.23992	DownRegulated	0.00405785	Encodes a protein whose expression is responsive to nematode infection.	.
AT1G79880	245.827	-1.23986	DownRegulated	0.00313706	RNA recognition motif (RRM)-containing protein	.
AT1G03740	936.562	-1.23951	DownRegulated	3.09744e-07	Protein kinase superfamily protein	.
AT2G42365	51.1167	-1.23934	DownRegulated	0.00417063	other RNA	.
AT4G22280	24.6733	-1.23922	DownRegulated	0.0247637	F-box/RNI-like superfamily protein	.
AT1G29160	53.9979	-1.23918	DownRegulated	0.0383294	Dof-type zinc finger DNA-binding family protein	.
AT4G34030	2383.29	-1.23906	DownRegulated	0.0384547	3-methylcrotonyl-CoA carboxylase	.
AT4G17800	127.65	-1.23854	DownRegulated	0.000258059	Predicted AT-hook DNA-binding family protein	.
AT3G01290	2010.25	-1.23813	DownRegulated	0.00627394	SPFH/Band 7/PHB domain-containing membrane-associated protein family	.
AT3G10040	55.4448	-1.23809	DownRegulated	0.0425889	sequence-specific DNA binding transcription factors	.
AT5G10030	380.849	-1.238	DownRegulated	1.79516e-08	TGACG motif-binding factor 4	.
AT2G47420	607.06	-1.23745	DownRegulated	4.54536e-06	Ribosomal RNA adenine dimethylase family protein	.
AT4G36550	116.462	-1.23685	DownRegulated	0.00258893	ARM repeat superfamily protein	.
AT1G63480	137.573	-1.23622	DownRegulated	4.40941e-06	AT hook motif DNA-binding family protein	.
AT4G27460	33.924	-1.23609	DownRegulated	0.0220077	Cystathionine beta-synthase (CBS) family protein	.
AT5G14090	104.681	-1.23572	DownRegulated	0.0214007	unknown protein	.
AT3G56810	98.8548	-1.23541	DownRegulated	0.00395168	unknown protein	.
AT1G77020	165.886	-1.23507	DownRegulated	0.00438619	DNAJ heat shock N-terminal domain-containing protein	.
AT5G03770	81.8962	-1.23482	DownRegulated	0.0105287	KDO transferase A	.
AT1G77660	81.9782	-1.23461	DownRegulated	0.00121574	Histone H3 K4-specific methyltransferase SET7/9 family protein	.
AT1G14430	58.1236	-1.23349	DownRegulated	0.0134191	glyoxal oxidase-related protein	.
AT1G28110	196.456	-1.23329	DownRegulated	0.000333258	serine carboxypeptidase-like 45	.
AT2G24520	440.184	-1.23315	DownRegulated	3.92136e-05	H(+)-ATPase 5	.
AT1G65590	526.738	-1.23273	DownRegulated	7.23685e-07	beta-hexosaminidase 3	.
AT3G62110	511.503	-1.23265	DownRegulated	6.40468e-09	Pectin lyase-like superfamily protein	.
AT1G66140	173.781	-1.23072	DownRegulated	7.29971e-06	zinc finger protein 4	.
AT2G01210	47.5466	-1.22988	DownRegulated	0.0152569	Leucine-rich repeat protein kinase family protein	.
AT1G63020	81.1538	-1.22861	DownRegulated	0.000568627	nuclear RNA polymerase D1A	.
AT5G09690	108.467	-1.22846	DownRegulated	0.00138618	magnesium transporter 7	.
AT5G15210	191.001	-1.22808	DownRegulated	0.000961989	homeobox protein 30	.
AT2G34710	511.211	-1.22762	DownRegulated	0.000125145	Homeobox-leucine zipper family protein / lipid-binding START domain-containing protein	.
AT1G60680	137.672	-1.22728	DownRegulated	0.000452306	NAD(P)-linked oxidoreductase superfamily protein	.
AT5G45670	310.857	-1.2267	DownRegulated	1.95615e-05	GDSL-like Lipase/Acylhydrolase superfamily protein	.
AT5G12440	543.752	-1.22663	DownRegulated	2.20528e-05	CCCH-type zinc fingerfamily protein with RNA-binding domain	.
AT5G64330	1058.31	-1.22563	DownRegulated	0.00161985	Phototropic-responsive NPH3 family protein	.
AT2G41940	293.001	-1.22544	DownRegulated	0.00108569	zinc finger protein 8	.
AT3G61160	208.394	-1.22532	DownRegulated	0.000702376	Protein kinase superfamily protein	.
AT2G28250	132.633	-1.22305	DownRegulated	0.0177456	Protein kinase superfamily protein	.
AT2G30505	26.3546	-1.22299	DownRegulated	0.0366602	Late embryogenesis abundant (LEA) hydroxyproline-rich glycoprotein family	.
AT1G71830	134.075	-1.22067	DownRegulated	0.00108234	somatic embryogenesis receptor-like kinase 1	.
AT5G26280	1615.35	-1.22025	DownRegulated	0.00260195	TRAF-like family protein	.
AT5G48160	2544.76	-1.21995	DownRegulated	0.00479917	Protein of unknown function (DUF1423)	.
AT3G49670	777.139	-1.21982	DownRegulated	0.000796474	Leucine-rich receptor-like protein kinase family protein	.
AT2G28080	170.772	-1.21899	DownRegulated	1.35941e-05	UDP-Glycosyltransferase superfamily protein	.
AT5G53900	338.487	-1.21809	DownRegulated	9.86952e-06	Serine/threonine-protein kinase WNK (With No Lysine)-related	.
AT1G63300	147.515	-1.21741	DownRegulated	0.000357887	Myosin heavy chain-related protein	.
AT3G09780	84.0005	-1.21711	DownRegulated	0.0209063	CRINKLY4 related 1	.
AT1G79420	52.4277	-1.21689	DownRegulated	0.00183497	Protein of unknown function (DUF620)	.
AT1G31050	43.0943	-1.21676	DownRegulated	0.0361648	basic helix-loop-helix (bHLH) DNA-binding superfamily protein	.
AT1G50460	525.284	-1.21608	DownRegulated	5.96893e-05	hexokinase-like 1	.
AT1G09575	102.112	-1.21605	DownRegulated	0.00398875	Protein of unknown function (DUF607)	.
AT1G03300	82.0274	-1.2154	DownRegulated	0.000928057	DOMAIN OF UNKNOWN FUNCTION 724 1	.
AT1G12320	70.3403	-1.21495	DownRegulated	0.00102942	Protein of unknown function (DUF1442)	.
AT3G04850	49.7373	-1.21451	DownRegulated	0.00261246	Tesmin/TSO1-like CXC domain-containing protein	.
AT4G15340	31.3286	-1.21432	DownRegulated	0.048773	pentacyclic triterpene synthase 1	.
AT1G17640	92.7162	-1.21361	DownRegulated	0.00172036	RNA-binding (RRM/RBD/RNP motifs) family protein	.
AT1G65370	396.081	-1.21224	DownRegulated	0.013345	TRAF-like family protein	.
AT4G36050	289.171	-1.21147	DownRegulated	0.00538877	endonuclease/exonuclease/phosphatase family protein	.
AT2G01190	1134.83	-1.21125	DownRegulated	0.00519035	Octicosapeptide/Phox/Bem1p family protein	.
AT1G71528	85.4726	-1.20856	DownRegulated	0.00463415	other RNA	.
AT3G27390	832.374	-1.20746	DownRegulated	1.70142e-10	unknown protein	.
AT5G51970	2639.08	-1.20701	DownRegulated	0.000816226	GroES-like zinc-binding alcohol dehydrogenase family protein	.
AT1G15410	387.72	-1.20696	DownRegulated	1.10181e-06	aspartate-glutamate racemase family	.
AT2G43370	167.276	-1.20625	DownRegulated	0.00674294	RNA-binding (RRM/RBD/RNP motifs) family protein	.
AT5G09220	1327.97	-1.20589	DownRegulated	0.0547721	amino acid permease 2	.
AT2G33510	116.12	-1.20448	DownRegulated	0.0123463	CONTAINS InterPro DOMAIN/s: WW/Rsp5/WWP (InterPro:IPR001202)	.
AT1G72410	1206.6	-1.20367	DownRegulated	0.00142888	COP1-interacting protein-related	.
AT4G39400	2630.02	-1.20341	DownRegulated	4.93206e-05	Leucine-rich receptor-like protein kinase family protein	.
AT5G07770	179.597	-1.20321	DownRegulated	0.00142496	Actin-binding FH2 protein	.
AT2G16650	261.67	-1.20312	DownRegulated	0.00036873	proteinaceous RNase P 2	.
AT5G44020	8236.58	-1.20264	DownRegulated	1.11489e-05	HAD superfamily, subfamily IIIB acid phosphatase	.
AT4G02380	7240.16	-1.20254	DownRegulated	0.0202489	senescence-associated gene 21	.
AT1G59590	75.0818	-1.20214	DownRegulated	0.00132667	ZCF37	.
AT5G11920	33.7966	-1.20181	DownRegulated	0.0498269	6-&1-fructan exohydrolase	.
AT2G17525	89.4698	-1.20084	DownRegulated	0.0231227	Pentatricopeptide repeat (PPR) superfamily protein	.
AT5G19040	29.1608	-1.20044	DownRegulated	0.0299066	isopentenyltransferase 5	.
AT5G19090	699.505	-1.19907	DownRegulated	0.000508617	Heavy metal transport/detoxification superfamily protein	.
AT1G05840	699.246	-1.19888	DownRegulated	0.00925861	Eukaryotic aspartyl protease family protein	.
AT2G38320	62.252	-1.19832	DownRegulated	0.0192744	TRICHOME BIREFRINGENCE-LIKE 34	.
AT4G00820	165.611	-1.19832	DownRegulated	3.058e-05	IQ-domain 17	.
AT2G18290	434.326	-1.19806	DownRegulated	0.000273034	anaphase promoting complex 10	.
AT5G39020	83.9535	-1.19765	DownRegulated	0.000139884	Malectin/receptor-like protein kinase family protein	.
AT4G12980	163.37	-1.19691	DownRegulated	0.0185587	Auxin-responsive family protein	.
AT2G25735	117.141	-1.19677	DownRegulated	0.000113405	unknown protein	.
AT5G58520	220.36	-1.19642	DownRegulated	2.20528e-05	Protein kinase superfamily protein	.
AT3G01770	1089.92	-1.19529	DownRegulated	0.000603112	bromodomain and extraterminal domain protein 10	.
AT5G44660	258.372	-1.19486	DownRegulated	0.000300127	unknown protein	.
AT2G25220	48.9071	-1.19237	DownRegulated	0.0527543	Protein kinase superfamily protein	.
AT5G49560	34.7514	-1.19158	DownRegulated	0.0166083	Putative methyltransferase family protein	.
AT2G43680	2676.51	-1.19123	DownRegulated	3.93612e-05	IQ-domain 14	.
AT2G46220	2970.11	-1.19081	DownRegulated	0.000528385	Uncharacterized conserved protein (DUF2358)	.
AT4G30170	648.745	-1.19013	DownRegulated	0.00533328	Peroxidase family protein	.
AT5G59780	551.628	-1.18954	DownRegulated	7.9511e-06	myb domain protein 59	.
AT2G47360	24.3347	-1.1893	DownRegulated	0.0357246	unknown protein	.
AT2G21500	302.587	-1.18895	DownRegulated	0.000137755	RING/U-box superfamily protein	.
AT5G43910	110.82	-1.1889	DownRegulated	0.000785923	pfkB-like carbohydrate kinase family protein	.
AT2G42580	2110.81	-1.18888	DownRegulated	0.0122674	tetratricopetide-repeat thioredoxin-like 3	.
AT1G70470	51.9552	-1.18797	DownRegulated	0.00623554	unknown protein	.
AT3G58710	108.125	-1.18658	DownRegulated	0.000179675	WRKY DNA-binding protein 69	.
AT4G03415	717.512	-1.1851	DownRegulated	5.05169e-05	Protein phosphatase 2C family protein	.
AT3G61530	123.439	-1.18455	DownRegulated	0.000116006	Phosphoenolpyruvate carboxylase family protein	.
AT2G42370	32.898	-1.18424	DownRegulated	0.0213097	unknown protein	.
AT4G28650	55.7405	-1.18379	DownRegulated	0.00740284	Leucine-rich repeat transmembrane protein kinase family protein	.
AT1G53390	532.757	-1.18376	DownRegulated	7.10749e-09	P-loop containing nucleoside triphosphate hydrolases superfamily protein	.
AT1G73850	137.851	-1.18373	DownRegulated	0.0338004	Protein of unknown function (DUF1666)	.
AT2G43900	360.505	-1.18313	DownRegulated	8.98428e-07	Endonuclease/exonuclease/phosphatase family protein	.
AT1G51965	161.86	-1.17992	DownRegulated	0.00300332	ABA Overly-Sensitive 5	.
AT1G05010	5459.31	-1.17983	DownRegulated	0.0261904	ethylene-forming enzyme	.
AT4G21534	309.305	-1.17974	DownRegulated	0.011007	Diacylglycerol kinase family protein	.
AT4G22770	71.583	-1.1795	DownRegulated	0.00743463	AT hook motif DNA-binding family protein	.
AT5G42530	1208.2	-1.17911	DownRegulated	0.00627387	unknown protein	.
AT1G49850	252.635	-1.17701	DownRegulated	5.02787e-06	RING/U-box superfamily protein	.
AT5G03050	191.615	-1.17675	DownRegulated	0.000711417	unknown protein	.
AT3G60290	77.0548	-1.17654	DownRegulated	0.0157684	2-oxoglutarate (2OG) and Fe(II)-dependent oxygenase superfamily protein	.
AT5G47720	243.16	-1.17589	DownRegulated	0.00406843	Thiolase family protein	.
AT3G62860	277.378	-1.17426	DownRegulated	0.0066784	alpha/beta-Hydrolases superfamily protein	.
AT1G49890	422.424	-1.1738	DownRegulated	0.000467601	Family of unknown function (DUF566)	.
AT4G14480	180.91	-1.17376	DownRegulated	0.000883685	Protein kinase superfamily protein	.
AT2G45180	16647.5	-1.1735	DownRegulated	1.68947e-05	Bifunctional inhibitor/lipid-transfer protein/seed storage 2S albumin superfamily protein	.
AT3G17510	1406.17	-1.17317	DownRegulated	0.000189031	CBL-interacting protein kinase 1	.
AT1G62480	6472.94	-1.17235	DownRegulated	0.0038502	Vacuolar calcium-binding protein-related	.
AT5G10600	37.624	-1.17207	DownRegulated	0.0220926	cytochrome P450, family 81, subfamily K, polypeptide 2	.
AT4G27610	284.213	-1.17192	DownRegulated	0.000303266	unknown protein	.
AT5G44380	652.807	-1.1717	DownRegulated	0.0140726	FAD-binding Berberine family protein	.
AT5G14000	118.667	-1.17134	DownRegulated	0.056354	NAC domain containing protein 84	.
AT5G67570	527.204	-1.17126	DownRegulated	0.00171508	Tetratricopeptide repeat (TPR)-like superfamily protein	.
AT5G47810	176.911	-1.17107	DownRegulated	0.00253111	phosphofructokinase 2	.
AT1G22330	343.408	-1.17067	DownRegulated	0.0060852	RNA-binding (RRM/RBD/RNP motifs) family protein	.
AT1G53780	1721.25	-1.16964	DownRegulated	0.000647617	peptidyl-prolyl cis-trans isomerases	.
AT1G16390	138.261	-1.1692	DownRegulated	0.00428925	organic cation/carnitine transporter 3	.
AT1G76460	702.378	-1.16775	DownRegulated	0.0109155	RNA-binding (RRM/RBD/RNP motifs) family protein	.
AT1G60960	268.36	-1.16675	DownRegulated	0.0185711	iron regulated transporter 3	.
AT5G51960	161.185	-1.16487	DownRegulated	0.000128265	CONTAINS InterPro DOMAIN/s: Complex 1 LYR protein (InterPro:IPR008011)	.
AT3G63110	150.754	-1.16375	DownRegulated	0.00571623	isopentenyltransferase 3	.
AT4G21600	119.861	-1.16331	DownRegulated	0.0154097	endonuclease 5	.
AT3G04160	198.496	-1.16268	DownRegulated	0.0144354	unknown protein	.
AT3G52520	39.5287	-1.16227	DownRegulated	0.00909079	unknown protein	.
AT5G25910	45.2006	-1.15968	DownRegulated	0.012629	receptor like protein 52	.
AT1G72852	56.0247	-1.15967	DownRegulated	0.0021615	Potential natural antisense gene, locus overlaps with AT1G72850	.
AT3G48600	27.1938	-1.15935	DownRegulated	0.0232268	SWIB complex BAF60b domain-containing protein	.
AT4G29360	164.319	-1.15817	DownRegulated	0.0111228	O-Glycosyl hydrolases family 17 protein	.
AT4G27300	516.509	-1.15759	DownRegulated	6.35071e-10	S-locus lectin protein kinase family protein	.
AT3G52490	101.445	-1.15652	DownRegulated	0.0105774	Double Clp-N motif-containing P-loop nucleoside triphosphate hydrolases superfamily protein	.
AT4G39550	57.3217	-1.15606	DownRegulated	0.0277704	Galactose oxidase/kelch repeat superfamily protein	.
AT2G16050	80.6045	-1.15597	DownRegulated	0.0197061	Cysteine/Histidine-rich C1 domain family protein	.
AT5G40910	837.234	-1.15425	DownRegulated	0.000244565	Disease resistance protein (TIR-NBS-LRR class) family	.
AT2G38370	160.263	-1.154	DownRegulated	0.047782	Plant protein of unknown function (DUF827)	.
AT5G19080	125.702	-1.15397	DownRegulated	0.000424364	RING/U-box superfamily protein	.
AT5G50130	117.04	-1.15397	DownRegulated	0.0259674	NAD(P)-binding Rossmann-fold superfamily protein	.
AT1G02110	355.227	-1.1539	DownRegulated	0.000599029	Protein of unknown function (DUF630 and DUF632)	.
AT1G70620	1887.07	-1.15311	DownRegulated	0.00439323	cyclin-related	.
AT5G38280	47.2159	-1.15305	DownRegulated	0.008555	PR5-like receptor kinase	.
AT1G13380	376.98	-1.15272	DownRegulated	3.04689e-05	Protein of unknown function (DUF1218)	.
AT5G21930	1993.68	-1.15181	DownRegulated	0.000960201	P-type ATPase of Arabidopsis 2	.
AT3G20830	78.3344	-1.15153	DownRegulated	0.00567571	AGC (cAMP-dependent, cGMP-dependent and protein kinase C) kinase family protein	.
AT5G61440	379.021	-1.15101	DownRegulated	0.0552741	atypical CYS HIS rich thioredoxin 5	.
AT1G52070	109.289	-1.15092	DownRegulated	0.00367136	Mannose-binding lectin superfamily protein	.
AT2G39880	33.5119	-1.15071	DownRegulated	0.0447102	myb domain protein 25	.
AT1G75190	202.893	-1.15012	DownRegulated	0.000293744	unknown protein	.
AT3G20960	82.1922	-1.15011	DownRegulated	0.002287	cytochrome P450, family 705, subfamily A, polypeptide 33	.
AT3G18090	124.614	-1.14952	DownRegulated	2.71587e-05	nuclear RNA polymerase D2B	.
AT1G55120	101.727	-1.14864	DownRegulated	0.0086083	beta-fructofuranosidase 5	.
AT3G22460	168.261	-1.1478	DownRegulated	0.00494699	O-acetylserine (thiol) lyase (OAS-TL) isoform A2	.
AT4G38950	355.485	-1.1474	DownRegulated	0.00199797	ATP binding microtubule motor family protein	.
AT2G33050	180.889	-1.14689	DownRegulated	0.00119229	receptor like protein 26	.
AT3G53190	265.476	-1.14666	DownRegulated	0.000111098	Pectin lyase-like superfamily protein	.
AT1G20840	1155.03	-1.14589	DownRegulated	1.60841e-05	tonoplast monosaccharide transporter1	.
AT3G28920	358.237	-1.14577	DownRegulated	0.000159995	homeobox protein 34	.
AT2G29750	83.5182	-1.14424	DownRegulated	0.0276767	UDP-glucosyl transferase 71C1	.
AT1G12730	230.99	-1.14403	DownRegulated	0.00299525	GPI transamidase subunit PIG-U	.
AT1G48430	604.866	-1.1438	DownRegulated	0.00231007	Dihydroxyacetone kinase	.
AT3G05990	263.204	-1.14317	DownRegulated	9.9182e-07	Leucine-rich repeat (LRR) family protein	.
AT1G53250	159.7	-1.14228	DownRegulated	0.000646409	unknown protein	.
AT3G51330	135.386	-1.14167	DownRegulated	0.053744	Eukaryotic aspartyl protease family protein	.
AT4G18610	39.9314	-1.14073	DownRegulated	0.0207313	Protein of unknown function (DUF640)	.
AT3G29410	47.8676	-1.1403	DownRegulated	0.00542049	Terpenoid cyclases/Protein prenyltransferases superfamily protein	.
AT5G58787	263.042	-1.13827	DownRegulated	6.29942e-06	RING/U-box superfamily protein	.
AT5G55530	562.951	-1.13781	DownRegulated	0.00103145	Calcium-dependent lipid-binding (CaLB domain) family protein	.
AT2G40570	152.883	-1.13756	DownRegulated	0.000199102	initiator tRNA phosphoribosyl transferase family protein	.
AT1G67050	168.293	-1.1373	DownRegulated	0.0263186	unknown protein	.
AT3G07570	278.707	-1.13585	DownRegulated	0.00225384	Cytochrome b561/ferric reductase transmembrane with DOMON related domain	.
AT2G01830	258.27	-1.13578	DownRegulated	1.66465e-05	CHASE domain containing histidine kinase protein	.
AT1G51645	95.9739	-1.13521	DownRegulated	0.00313379	other RNA	.
AT3G49370	49.3659	-1.13071	DownRegulated	0.0102221	Calcium-dependent protein kinase (CDPK) family protein	.
AT1G78100	358.84	-1.13062	DownRegulated	0.0144423	F-box family protein	.
AT2G42290	152.965	-1.12997	DownRegulated	0.00660894	Leucine-rich repeat protein kinase family protein	.
AT4G27050	246.591	-1.12845	DownRegulated	4.27284e-05	F-box/RNI-like superfamily protein	.
AT4G19410	3656.67	-1.12702	DownRegulated	0.000197649	Pectinacetylesterase family protein	.
AT5G20320	264.963	-1.12537	DownRegulated	0.00139119	dicer-like 4	.
AT2G29720	130.649	-1.12485	DownRegulated	0.00396583	FAD/NAD(P)-binding oxidoreductase family protein	.
AT4G17070	334.653	-1.12459	DownRegulated	0.00479775	peptidyl-prolyl cis-trans isomerases	.
AT2G14170	2614.04	-1.12407	DownRegulated	0.0439534	aldehyde dehydrogenase 6B2	.
AT1G18880	211.954	-1.12296	DownRegulated	0.00249172	Major facilitator superfamily protein	.
AT1G32460	922.32	-1.12242	DownRegulated	0.00116875	unknown protein	.
AT3G47690	66.1836	-1.12215	DownRegulated	0.0036236	microtubule end binding protein EB1A	.
AT5G07360	386.192	-1.12198	DownRegulated	7.84595e-05	Amidase family protein	.
AT4G32000	60.7614	-1.12169	DownRegulated	0.0414942	Protein kinase superfamily protein	.
AT3G43800	323.193	-1.12168	DownRegulated	0.000199891	glutathione S-transferase tau 27	.
AT3G20090	74.3034	-1.12153	DownRegulated	0.0113946	cytochrome P450, family 705, subfamily A, polypeptide 18	.
AT5G08770	113.241	-1.12102	DownRegulated	0.00233398	unknown protein	.
AT3G54720	366.102	-1.12068	DownRegulated	7.9511e-06	Peptidase M28 family protein	.
AT4G31248	48.7769	-1.11989	DownRegulated	0.0114663	other RNA	.
AT3G23640	1098.02	-1.11982	DownRegulated	0.00172212	heteroglycan glucosidase 1	.
AT1G52200	732.667	-1.11957	DownRegulated	0.00560869	PLAC8 family protein	.
AT2G07180	1087.31	-1.11948	DownRegulated	0.00705917	Protein kinase superfamily protein	.
AT4G28250	337.081	-1.11808	DownRegulated	0.0393356	expansin B3	.
AT4G28652	384.979	-1.11775	DownRegulated	0.0145535	Potential natural antisense gene, locus overlaps with AT4G28650	.
AT5G15280	230.441	-1.11773	DownRegulated	4.89336e-05	Pentatricopeptide repeat (PPR) superfamily protein	.
AT3G10520	1066.4	-1.1174	DownRegulated	0.0327793	haemoglobin 2	.
AT5G07140	61.5811	-1.11728	DownRegulated	0.00385118	Protein kinase superfamily protein	.
AT2G44255	131.499	-1.11547	DownRegulated	0.0319242	other RNA	.
AT4G35380	110.941	-1.11397	DownRegulated	0.0139513	SEC7-like guanine nucleotide exchange family protein	.
AT1G10520	31.1099	-1.11293	DownRegulated	0.0263127	DNA polymerase lambda (POLL)	.
AT1G14740	2014.84	-1.11289	DownRegulated	0.0186349	Protein of unknown function (DUF1423)	.
AT3G48190	376.679	-1.1124	DownRegulated	0.00144768	ataxia-telangiectasia mutated	.
AT3G01490	696.467	-1.11151	DownRegulated	9.37074e-06	Protein kinase superfamily protein	.
AT4G26120	39.8287	-1.10928	DownRegulated	0.0317032	Ankyrin repeat family protein / BTB/POZ domain-containing protein	.
AT2G29730	140.905	-1.10877	DownRegulated	0.00118811	UDP-glucosyl transferase 71D1	.
AT3G61010	639.695	-1.10796	DownRegulated	0.00650988	Ferritin/ribonucleotide reductase-like family protein	.
AT5G37000	49.5669	-1.10712	DownRegulated	0.00535457	Exostosin family protein	.
AT1G48280	139	-1.10686	DownRegulated	0.00591375	hydroxyproline-rich glycoprotein family protein	.
AT4G39770	72.0176	-1.1065	DownRegulated	0.0410486	Haloacid dehalogenase-like hydrolase (HAD) superfamily protein	.
AT5G05450	428.167	-1.10455	DownRegulated	4.69283e-05	P-loop containing nucleoside triphosphate hydrolases superfamily protein	.
AT4G36860	575.754	-1.10421	DownRegulated	5.66098e-11	LIM domain-containing protein	.
AT3G10010	229.871	-1.10376	DownRegulated	0.00385454	demeter-like 2	.
AT1G07880	70.4227	-1.10345	DownRegulated	0.00214964	Protein kinase superfamily protein	.
AT2G44830	160.686	-1.10311	DownRegulated	0.000251978	Protein kinase superfamily protein	.
AT1G08210	399.512	-1.10136	DownRegulated	0.00551836	Eukaryotic aspartyl protease family protein	.
AT1G15480	200.981	-1.10117	DownRegulated	0.000336103	Tetratricopeptide repeat (TPR)-like superfamily protein	.
AT2G45850	515.153	-1.10112	DownRegulated	0.0142411	AT hook motif DNA-binding family protein	.
AT1G73330	4194.42	-1.10054	DownRegulated	0.0326508	drought-repressed 4	.
AT5G06420	68.3512	-1.09978	DownRegulated	0.000887892	Zinc finger (CCCH-type/C3HC4-type RING finger) family protein	.
AT5G64920	985.506	-1.09956	DownRegulated	2.12255e-05	COP1-interacting protein 8	.
AT2G43850	170.825	-1.09857	DownRegulated	4.0752e-05	Integrin-linked protein kinase family	.
AT2G38960	199.176	-1.09816	DownRegulated	2.01791e-06	endoplasmic reticulum oxidoreductins 2	.
AT1G77630	199.027	-1.09813	DownRegulated	0.00180491	Peptidoglycan-binding LysM domain-containing protein	.
AT1G56145	325.392	-1.09809	DownRegulated	0.00132519	Leucine-rich repeat transmembrane protein kinase	.
AT1G01448	328.58	-1.09779	DownRegulated	0.000602726	other RNA	.
AT1G22690	2690.68	-1.09757	DownRegulated	0.00193909	Gibberellin-regulated family protein	.
AT1G61260	58.6503	-1.09607	DownRegulated	0.00951229	Protein of unknown function (DUF761)	.
AT1G70690	92.6476	-1.09605	DownRegulated	0.0159908	Receptor-like protein kinase-related family protein	.
AT3G14230	2589.52	-1.09568	DownRegulated	0.0366718	related to AP2 2	.
AT1G10210	155.583	-1.09537	DownRegulated	0.00459993	mitogen-activated protein kinase 1	.
AT5G38200	205.296	-1.0948	DownRegulated	0.0303811	Class I glutamine amidotransferase-like superfamily protein	.
AT2G35920	659.937	-1.0937	DownRegulated	0.000146599	RNA helicase family protein	.
AT5G55510	142.267	-1.0933	DownRegulated	0.0168726	Mitochondrial import inner membrane translocase subunit Tim17/Tim22/Tim23 family protein	.
AT5G48000	416.03	-1.09164	DownRegulated	0.0176687	cytochrome P450, family 708, subfamily A, polypeptide 2	.
AT3G04450	97.9127	-1.09116	DownRegulated	0.00679353	Homeodomain-like superfamily protein	.
AT1G25275	2498.03	-1.09065	DownRegulated	0.00484245	unknown protein	.
AT3G45860	62.3684	-1.09041	DownRegulated	0.0237702	cysteine-rich RLK (RECEPTOR-like protein kinase) 4	.
AT1G67330	119.535	-1.08942	DownRegulated	0.0200375	Protein of unknown function (DUF579)	.
AT1G53200	177	-1.08939	DownRegulated	0.000328595	unknown protein	.
AT1G21920	910.611	-1.089	DownRegulated	7.84809e-05	Histone H3 K4-specific methyltransferase SET7/9 family protein	.
AT1G14440	160.78	-1.08855	DownRegulated	7.17297e-05	homeobox protein 31	.
AT3G49780	204.684	-1.08849	DownRegulated	0.0335627	phytosulfokine 4 precursor	.
AT3G60320	2490.93	-1.08817	DownRegulated	6.72432e-06	Protein of unknown function (DUF630 and DUF632)	.
AT1G34200	183.902	-1.08722	DownRegulated	0.00023872	Glyceraldehyde-3-phosphate dehydrogenase-like family protein	.
AT3G26520	28180.5	-1.08687	DownRegulated	0.00125521	tonoplast intrinsic protein 2	.
AT3G13222	387.818	-1.08686	DownRegulated	0.00471554	GBF-interacting protein 1	.
AT3G54080	354.096	-1.08589	DownRegulated	0.00643762	Concanavalin A-like lectin family protein	.
AT1G11740	80.2411	-1.08577	DownRegulated	0.0581334	ankyrin repeat family protein	.
AT5G40510	62.3886	-1.08546	DownRegulated	0.0415825	Sucrase/ferredoxin-like family protein	.
AT5G04290	456.288	-1.08528	DownRegulated	0.00101016	kow domain-containing transcription factor 1	.
AT2G22730	67.7309	-1.08513	DownRegulated	0.0359508	Major facilitator superfamily protein	.
AT1G31350	100.015	-1.08432	DownRegulated	0.0326019	KAR-UP F-box 1	.
AT3G51350	31.2653	-1.08369	DownRegulated	0.0348796	Eukaryotic aspartyl protease family protein	.
AT4G29700	141.392	-1.08267	DownRegulated	0.00458846	Alkaline-phosphatase-like family protein	.
AT3G54580	411.879	-1.08183	DownRegulated	0.0431899	Proline-rich extensin-like family protein	.
AT2G39705	119.516	-1.08158	DownRegulated	0.0446507	ROTUNDIFOLIA like 8	.
AT2G22830	241.546	-1.08074	DownRegulated	0.00223886	squalene epoxidase 2	.
AT1G54450	49.5361	-1.08042	DownRegulated	0.00978258	Calcium-binding EF-hand family protein	.
AT1G09710	106.565	-1.07981	DownRegulated	0.00868343	Homeodomain-like superfamily protein	.
AT1G24450	197.774	-1.07969	DownRegulated	7.78732e-05	Ribonuclease III family protein	.
AT2G36340	96.6426	-1.07785	DownRegulated	0.000652117	DNA-binding storekeeper protein-related transcriptional regulator	.
AT2G10931	57.3499	-1.0773	DownRegulated	0.00413052	unknown protein	.
AT3G55450	414.814	-1.07674	DownRegulated	0.000375547	PBS1-like 1	.
AT1G16916	87.1259	-1.07564	DownRegulated	0.0380489	unknown protein	.
AT5G46840	605.102	-1.07508	DownRegulated	0.01244	RNA-binding (RRM/RBD/RNP motifs) family protein	.
AT5G54380	1263.44	-1.07284	DownRegulated	0.00127006	protein kinase family protein	.
AT3G26500	105.996	-1.07281	DownRegulated	0.00518277	plant intracellular ras group-related LRR 2	.
AT4G00238	184.723	-1.07183	DownRegulated	0.000528385	DNA-binding storekeeper protein-related transcriptional regulator	.
AT1G35580	2708.46	-1.07047	DownRegulated	4.46828e-06	cytosolic invertase 1	.
AT1G05810	410.945	-1.06974	DownRegulated	0.00021749	RAB GTPase homolog A5E	.
AT4G04970	410.085	-1.06937	DownRegulated	2.15627e-09	glucan synthase-like 1	.
AT5G23510	339.15	-1.06789	DownRegulated	8.22687e-05	unknown protein	.
AT4G04570	418.675	-1.06789	DownRegulated	0.00548125	cysteine-rich RLK (RECEPTOR-like protein kinase) 40	.
AT5G65590	149.83	-1.0664	DownRegulated	0.0020325	Dof-type zinc finger DNA-binding family protein	.
AT4G26620	361.176	-1.06609	DownRegulated	0.00412435	Sucrase/ferredoxin-like family protein	.
AT2G46200	181.944	-1.06605	DownRegulated	0.00380318	unknown protein	.
AT4G12390	170.626	-1.06593	DownRegulated	0.00902589	pectin methylesterase inhibitor 1	.
AT3G45780	3618.23	-1.06582	DownRegulated	0.00129659	phototropin 1	.
AT5G51590	89.1862	-1.06553	DownRegulated	0.00322553	AT hook motif DNA-binding family protein	.
AT1G58110	526.959	-1.06523	DownRegulated	7.26833e-05	Basic-leucine zipper (bZIP) transcription factor family protein	.
AT1G78010	378.185	-1.06444	DownRegulated	2.28134e-05	tRNA modification GTPase, putative	.
AT5G07152	135.937	-1.06338	DownRegulated	0.000157983	Potential natural antisense gene, locus overlaps with AT5G07150	.
AT4G18290	128.335	-1.06299	DownRegulated	0.00177734	potassium channel in Arabidopsis thaliana 2	.
AT1G68872	45.6942	-1.06295	DownRegulated	0.0333569	Unknown gene	.
AT5G47680	448.9	-1.0626	DownRegulated	1.22955e-05	FUNCTIONS IN: molecular_function unknown	.
AT3G20410	908.81	-1.06222	DownRegulated	0.00184467	calmodulin-domain protein kinase 9	.
AT1G63880	936.669	-1.06214	DownRegulated	0.000336103	Disease resistance protein (TIR-NBS-LRR class) family	.
AT3G60330	67.6632	-1.06085	DownRegulated	0.0350123	H(+)-ATPase 7	.
AT3G57330	982.719	-1.06054	DownRegulated	6.25843e-05	autoinhibited Ca2+-ATPase 11	.
AT5G43060	1353.12	-1.06043	DownRegulated	0.000215817	Granulin repeat cysteine protease family protein	.
AT5G25210	240.742	-1.06017	DownRegulated	0.0291387	unknown protein	.
AT5G20990	856.554	-1.06016	DownRegulated	5.05453e-07	molybdopterin biosynthesis CNX1 protein / molybdenum cofactor biosynthesis enzyme CNX1 (CNX1)	.
AT5G48775	150.978	-1.0589	DownRegulated	0.00140984	other RNA	.
AT5G17890	696.269	-1.05845	DownRegulated	6.48486e-07	DA1-related protein 4	.
AT2G45315	216.574	-1.05695	DownRegulated	0.000153188	other RNA	.
AT5G40240	403.242	-1.05664	DownRegulated	0.000394015	nodulin MtN21 /EamA-like transporter family protein	.
AT2G27400	99.3337	-1.05663	DownRegulated	0.00282166	TAS1A; other RNA	.
AT1G60525	182.873	-1.05542	DownRegulated	0.000376298	other RNA	.
AT5G04860	141.926	-1.05445	DownRegulated	0.00674536	unknown protein	.
AT1G14380	483.679	-1.05377	DownRegulated	9.22314e-07	IQ-domain 28	.
AT2G25420	136.935	-1.05247	DownRegulated	0.000939834	transducin family protein / WD-40 repeat family protein	.
AT3G26890	1177.92	-1.0524	DownRegulated	0.000669772	unknown protein	.
AT4G20940	143.182	-1.05039	DownRegulated	0.000877929	Leucine-rich receptor-like protein kinase family protein	.
AT5G08780	135.4	-1.05037	DownRegulated	0.00810415	winged-helix DNA-binding transcription factor family protein	.
AT3G60300	1477.29	-1.0495	DownRegulated	0.00900469	RWD domain-containing protein	.
AT1G70750	185.313	-1.04917	DownRegulated	2.28521e-05	Protein of unknown function, DUF593	.
AT4G31060	101.843	-1.04909	DownRegulated	0.0415825	Integrase-type DNA-binding superfamily protein	.
AT1G64450	61.1631	-1.04885	DownRegulated	0.0163988	Glycine-rich protein family	.
AT4G23550	93.5289	-1.04827	DownRegulated	0.0425889	WRKY family transcription factor	.
AT4G38550	1189.02	-1.04743	DownRegulated	1.43479e-10	Arabidopsis phospholipase-like protein (PEARLI 4) family	.
AT3G18320	144.725	-1.04658	DownRegulated	0.00815995	F-box and associated interaction domains-containing protein	.
AT3G49750	39.6059	-1.04634	DownRegulated	0.0576317	receptor like protein 44	.
AT3G62930	48.187	-1.04626	DownRegulated	0.0440206	Thioredoxin superfamily protein	.
AT1G35710	255.062	-1.04565	DownRegulated	0.0454183	Protein kinase family protein with leucine-rich repeat domain	.
AT3G58490	684	-1.04553	DownRegulated	0.00130163	Phosphatidic acid phosphatase (PAP2) family protein	.
AT4G26670	835.257	-1.04403	DownRegulated	2.33157e-05	Mitochondrial import inner membrane translocase subunit Tim17/Tim22/Tim23 family protein	.
AT3G26932	202.868	-1.04343	DownRegulated	0.0196252	dsRNA-binding protein 3	.
AT4G29990	54.0799	-1.04303	DownRegulated	0.0335155	Leucine-rich repeat transmembrane protein kinase protein	.
AT3G07540	280.384	-1.04207	DownRegulated	0.0069993	Actin-binding FH2 (formin homology 2) family protein	.
AT2G42960	103.104	-1.0415	DownRegulated	0.0238788	Protein kinase superfamily protein	.
AT3G27990	302.148	-1.04112	DownRegulated	0.000208482	other RNA	.
AT3G50650	220.956	-1.0402	DownRegulated	3.70843e-05	GRAS family transcription factor	.
AT2G03890	1969.29	-1.03956	DownRegulated	0.017833	phosphoinositide 4-kinase gamma 7	.
AT5G63200	317.944	-1.0392	DownRegulated	0.000834743	tetratricopeptide repeat (TPR)-containing protein	.
AT1G61350	218.588	-1.03868	DownRegulated	2.06432e-06	ARM repeat superfamily protein	.
AT5G02630	102.876	-1.03863	DownRegulated	0.0001802	Lung seven transmembrane receptor family protein	.
AT5G43810	622.462	-1.03849	DownRegulated	0.00503	Stabilizer of iron transporter SufD / Polynucleotidyl transferase	.
AT4G13710	52.3097	-1.03837	DownRegulated	0.0137278	Pectin lyase-like superfamily protein	.
AT4G13280	96.2509	-1.03831	DownRegulated	0.0147106	terpenoid synthase 12	.
AT3G17160	352.942	-1.03807	DownRegulated	0.0138519	unknown protein	.
AT5G58980	201.424	-1.03569	DownRegulated	0.0240112	Neutral/alkaline non-lysosomal ceramidase	.
AT5G61330	398.033	-1.03552	DownRegulated	0.000764188	rRNA processing protein-related	.
AT3G05490	428.896	-1.03519	DownRegulated	0.00617015	ralf-like 22	.
AT1G11592	203.365	-1.03443	DownRegulated	0.000366424	other RNA	.
AT1G80560	627.025	-1.0341	DownRegulated	1.08579e-06	isopropylmalate dehydrogenase 2	.
AT1G75730	451.211	-1.034	DownRegulated	0.000607496	unknown protein	.
AT4G11130	88.177	-1.03269	DownRegulated	0.00872728	RNA-dependent RNA polymerase 2	.
AT4G24660	114.557	-1.03245	DownRegulated	0.00242589	homeobox protein 22	.
AT4G38440	379.007	-1.03233	DownRegulated	0.0108914	LOCATED IN: chloroplast	.
AT1G01950	318.736	-1.03131	DownRegulated	0.00174401	armadillo repeat kinesin 2	.
AT2G03450	81.8961	-1.03092	DownRegulated	0.00169016	purple acid phosphatase 9	.
AT5G27000	81.0401	-1.0299	DownRegulated	0.0462945	kinesin 4	.
AT1G06560	208.919	-1.02937	DownRegulated	0.00173481	NOL1/NOP2/sun family protein	.
AT2G16390	189.644	-1.02919	DownRegulated	0.00821996	SNF2 domain-containing protein / helicase domain-containing protein	.
AT5G49215	145.44	-1.02912	DownRegulated	0.0589416	Pectin lyase-like superfamily protein	.
AT3G21420	83.6809	-1.02854	DownRegulated	0.0261153	2-oxoglutarate (2OG) and Fe(II)-dependent oxygenase superfamily protein	.
AT2G28830	76.5954	-1.02828	DownRegulated	0.00140845	PLANT U-BOX 12	.
AT2G46710	468.336	-1.02726	DownRegulated	0.00109647	Rho GTPase activating protein with PAK-box/P21-Rho-binding domain	.
AT3G24715	154.528	-1.02711	DownRegulated	0.00709759	Protein kinase superfamily protein with octicosapeptide/Phox/Bem1p domain	.
AT1G26260	98.4304	-1.02572	DownRegulated	0.00920838	cryptochrome-interacting basic-helix-loop-helix 5	.
AT2G16370	399.889	-1.02506	DownRegulated	4.0123e-05	thymidylate synthase 1	.
AT1G20691	75.5633	-1.02486	DownRegulated	0.00478061	Potential natural antisense gene, locus overlaps with AT1G20690	.
AT5G50000	883.083	-1.0243	DownRegulated	5.7871e-06	Protein kinase superfamily protein	.
AT4G00110	96.8186	-1.02419	DownRegulated	0.0264317	UDP-D-glucuronate 4-epimerase 3	.
AT3G51075	100.678	-1.0235	DownRegulated	0.0164993	other RNA	.
AT5G40740	553.464	-1.02262	DownRegulated	0.0409097	unknown protein	.
AT1G72855	153.05	-1.02246	DownRegulated	0.00099164	other RNA	.
AT4G11450	110.797	-1.02148	DownRegulated	0.00240735	Protein of unknown function (DUF3527)	.
AT2G22920	136.986	-1.02106	DownRegulated	0.0344492	serine carboxypeptidase-like 12	.
AT2G46900	965.989	-1.02041	DownRegulated	0.0181814	CONTAINS InterPro DOMAIN/s: Basic helix-loop-helix, Nulp1-type (InterPro:IPR006994)	.
AT3G05160	838.472	-1.02032	DownRegulated	0.000478356	Major facilitator superfamily protein	.
AT3G23470	44.8116	-1.0203	DownRegulated	0.0347512	Cyclopropane-fatty-acyl-phospholipid synthase	.
AT3G09690	383.327	-1.0202	DownRegulated	0.00164624	alpha/beta-Hydrolases superfamily protein	.
AT3G09070	134.21	-1.02019	DownRegulated	0.00102398	Protein of unknown function (DUF740)	.
AT1G80325	91.9638	-1.01988	DownRegulated	0.0192728	other RNA	.
AT5G61200	65.0268	-1.01964	DownRegulated	0.00487848	myosin heavy chain-related (TAIR:AT5G07890.2)	.
AT1G28670	564.742	-1.01919	DownRegulated	2.78042e-07	GDSL-like Lipase/Acylhydrolase superfamily protein	.
AT2G35750	78.0003	-1.01897	DownRegulated	0.023696	unknown protein	.
AT4G10610	1183.52	-1.01866	DownRegulated	0.00130441	CTC-interacting domain 12	.
AT5G20030	68.4627	-1.01838	DownRegulated	0.0115828	Plant Tudor-like RNA-binding protein	.
AT4G07400	75.2629	-1.01826	DownRegulated	0.00228414	VIER F-box proteine 3	.
AT1G75540	1144.15	-1.01801	DownRegulated	0.00184467	salt tolerance homolog2	.
AT5G52820	548.232	-1.01591	DownRegulated	2.69314e-05	WD-40 repeat family protein / notchless protein, putative	.
AT3G28910	343.214	-1.01455	DownRegulated	0.0160406	myb domain protein 30	.
AT2G26240	345.832	-1.01209	DownRegulated	0.00438813	Transmembrane proteins 14C	.
AT4G24630	372.466	-1.01206	DownRegulated	0.00176175	DHHC-type zinc finger family protein	.
AT5G06110	1031.94	-1.01169	DownRegulated	3.79369e-05	DnaJ domain ;Myb-like DNA-binding domain	.
AT2G47220	122.461	-1.01125	DownRegulated	0.00350782	DOMAIN OF UNKNOWN FUNCTION 724 5	.
AT3G49260	576.787	-1.01034	DownRegulated	1.86622e-05	IQ-domain 21	.
AT2G22840	317.089	-1.01016	DownRegulated	0.00550943	growth-regulating factor 1	.
AT5G63010	108.165	-1.01002	DownRegulated	0.000550293	Transducin/WD40 repeat-like superfamily protein	.
AT3G25890	261.524	-1.00988	DownRegulated	0.000919208	Integrase-type DNA-binding superfamily protein	.
AT3G23790	427.187	-1.00951	DownRegulated	0.0158735	AMP-dependent synthetase and ligase family protein	.
AT5G66910	157.019	-1.00883	DownRegulated	0.00730613	Disease resistance protein (CC-NBS-LRR class) family	.
AT3G06210	305.569	-1.00658	DownRegulated	0.00820241	ARM repeat superfamily protein	.
AT5G47910	315.776	-1.0059	DownRegulated	3.22298e-05	respiratory burst oxidase homologue D	.
AT5G02080	41.066	-1.00563	DownRegulated	0.0342639	DNA / pantothenate metabolism flavoprotein	.
AT3G18800	80.2464	-1.00549	DownRegulated	0.047301	unknown protein	.
AT3G23255	106.16	-1.00316	DownRegulated	0.0278113	unknown protein	.
AT5G14230	158.354	-1.00244	DownRegulated	0.00160694	CONTAINS InterPro DOMAIN/s: Ankyrin repeat-containing domain (InterPro:IPR020683), Ankyrin repeat (InterPro:IPR002110)	.
AT3G12950	364.055	-1.0021	DownRegulated	5.40928e-05	Trypsin family protein	.
AT1G05970	117.085	-1.00103	DownRegulated	0.0313066	RNA-binding (RRM/RBD/RNP motifs) family protein	.
AT5G38510	1062.85	1.0006	UpRegulated	0.0447102	Rhomboid-related intramembrane serine protease family protein	.
AT2G03710	170.639	1.00129	UpRegulated	0.00101967	K-box region and MADS-box transcription factor family protein	.
AT5G01720	1153.64	1.00318	UpRegulated	0.00539148	RNI-like superfamily protein	.
AT5G56150	677.251	1.0047	UpRegulated	5.54759e-06	ubiquitin-conjugating enzyme 30	.
AT3G54960	691.207	1.0053	UpRegulated	0.00530273	PDI-like 1-3	.
AT3G43440	351.114	1.00557	UpRegulated	5.63818e-05	jasmonate-zim-domain protein 11	.
AT3G06550	1128.91	1.00633	UpRegulated	1.43311e-05	O-acetyltransferase family protein	.
AT5G23530	242.117	1.00638	UpRegulated	0.000664987	carboxyesterase 18	.
AT5G56090	243.694	1.00699	UpRegulated	5.76363e-06	cytochrome c oxidase 15	.
AT1G44800	561.217	1.00755	UpRegulated	0.0144237	nodulin MtN21 /EamA-like transporter family protein	.
AT5G67150	136.321	1.00835	UpRegulated	0.00280356	HXXXD-type acyl-transferase family protein	.
AT5G57330	1330.63	1.00889	UpRegulated	5.15806e-07	Galactose mutarotase-like superfamily protein	.
AT3G53470	601.49	1.00892	UpRegulated	0.00523597	unknown protein	.
AT1G02850	1138.94	1.011	UpRegulated	0.0424923	beta glucosidase 11	.
AT2G41380	277.501	1.01118	UpRegulated	0.0082778	S-adenosyl-L-methionine-dependent methyltransferases superfamily protein	.
AT3G14720	610.401	1.01149	UpRegulated	3.43348e-06	MAP kinase 19	.
AT1G08040	512.861	1.01154	UpRegulated	4.26275e-07	Protein of unknown function (DUF707)	.
AT1G72700	1125.3	1.01158	UpRegulated	1.56089e-05	ATPase E1-E2 type family protein / haloacid dehalogenase-like hydrolase family protein	.
AT5G63060	152.205	1.01261	UpRegulated	0.058945	Sec14p-like phosphatidylinositol transfer family protein	.
AT3G01210	242.634	1.01282	UpRegulated	1.30102e-06	RNA-binding (RRM/RBD/RNP motifs) family protein	.
AT5G06440	1329.25	1.01306	UpRegulated	9.51511e-05	Polyketide cyclase/dehydrase and lipid transport superfamily protein (TAIR:AT3G11720.3)	.
AT2G37300	79.8384	1.01338	UpRegulated	0.0285397	unknown protein	.
AT2G40340	170.641	1.01386	UpRegulated	0.0402894	Integrase-type DNA-binding superfamily protein	.
AT2G01918	134.485	1.01389	UpRegulated	0.00506546	PsbQ-like 3	.
AT2G20340	156.233	1.014	UpRegulated	0.0546044	Pyridoxal phosphate (PLP)-dependent transferases superfamily protein	.
AT3G10370	745.058	1.01411	UpRegulated	2.47995e-06	FAD-dependent oxidoreductase family protein	.
AT5G36160	1442.28	1.01473	UpRegulated	0.000889804	Tyrosine transaminase family protein	.
AT3G27090	4046.46	1.01485	UpRegulated	1.07426e-11	DCD (Development and Cell Death) domain protein	.
AT1G08970	966.356	1.01523	UpRegulated	1.709e-08	nuclear factor Y, subunit C9	.
AT4G05590	150.401	1.01545	UpRegulated	0.00657953	CONTAINS InterPro DOMAIN/s: Uncharacterised protein family UPF0041 (InterPro:IPR005336)	.
AT1G01630	991.313	1.01585	UpRegulated	0.00551207	Sec14p-like phosphatidylinositol transfer family protein	.
AT5G55740	339.113	1.01605	UpRegulated	0.0360699	Tetratricopeptide repeat (TPR)-like superfamily protein	.
AT1G56340	3908.89	1.01667	UpRegulated	0.0144056	calreticulin 1a	.
AT1G50280	133.548	1.01697	UpRegulated	0.0213827	Phototropic-responsive NPH3 family protein	.
AT2G32020	44.9662	1.01756	UpRegulated	0.0569794	Acyl-CoA N-acyltransferases (NAT) superfamily protein	.
AT2G30390	1456.22	1.01853	UpRegulated	0.00728645	ferrochelatase 2	.
AT1G76130	269.093	1.01902	UpRegulated	0.000409337	alpha-amylase-like 2	.
AT5G23240	1551.53	1.01929	UpRegulated	0.000149713	DNAJ heat shock N-terminal domain-containing protein	.
AT5G43950	111.503	1.02049	UpRegulated	0.000380254	Plant protein of unknown function (DUF946)	.
AT2G21300	1074.8	1.0206	UpRegulated	1.11207e-07	ATP binding microtubule motor family protein	.
AT5G46520	280.11	1.0206	UpRegulated	0.0108655	Disease resistance protein (TIR-NBS-LRR class) family	.
AT4G08290	557.455	1.0212	UpRegulated	0.0347555	nodulin MtN21 /EamA-like transporter family protein	.
AT3G18773	161.535	1.02347	UpRegulated	0.0344492	RING/U-box superfamily protein	.
AT2G40890	1193.36	1.02358	UpRegulated	0.000329698	cytochrome P450, family 98, subfamily A, polypeptide 3	.
AT1G80300	1671.19	1.02547	UpRegulated	5.59715e-05	nucleotide transporter 1	.
AT1G19440	437.375	1.02786	UpRegulated	3.67192e-06	3-ketoacyl-CoA synthase 4	.
AT2G46690	555.637	1.02875	UpRegulated	5.37647e-09	SAUR-like auxin-responsive protein family	.
AT4G39800	1440.18	1.02891	UpRegulated	0.00388981	myo-inositol-1-phosphate synthase 1	.
AT4G00900	453.557	1.02895	UpRegulated	1.70625e-06	ER-type Ca2+-ATPase 2	.
AT1G03310	717.989	1.029	UpRegulated	0.0562876	debranching enzyme 1	.
AT3G27960	606.121	1.02985	UpRegulated	0.000708411	Tetratricopeptide repeat (TPR)-like superfamily protein	.
AT5G54730	619.218	1.02992	UpRegulated	1.16323e-05	homolog of yeast autophagy 18 (ATG18) F	.
AT4G39840	688.515	1.03013	UpRegulated	0.00473569	unknown protein	.
AT5G57910	283.544	1.0303	UpRegulated	0.0331967	unknown protein	.
AT3G26910	459.726	1.03046	UpRegulated	0.00420485	hydroxyproline-rich glycoprotein family protein	.
AT4G00440	882.975	1.03053	UpRegulated	6.36695e-10	Protein of unknown function (DUF3741)	.
AT4G24400	1004.18	1.03063	UpRegulated	1.47072e-07	CBL-interacting protein kinase 8	.
AT1G55110	726.608	1.0317	UpRegulated	0.0134466	indeterminate(ID)-domain 7	.
AT1G07250	702.183	1.03192	UpRegulated	8.01728e-08	UDP-glucosyl transferase 71C4	.
AT3G19280	161.408	1.03232	UpRegulated	1.42055e-05	fucosyltransferase 11	.
AT1G64200	532.366	1.03253	UpRegulated	0.0237365	vacuolar H+-ATPase subunit E isoform 3	.
AT4G14950	453.925	1.03273	UpRegulated	3.71387e-05	SNARE associated Golgi protein family	.
AT4G35630	978.301	1.03277	UpRegulated	0.00727764	phosphoserine aminotransferase	.
AT2G27820	537.634	1.03288	UpRegulated	0.0171415	prephenate dehydratase 1	.
AT4G16380	1714.55	1.03334	UpRegulated	5.10619e-05	Heavy metal transport/detoxification superfamily protein	.
AT4G18010	1742.43	1.03406	UpRegulated	3.13704e-05	myo-inositol polyphosphate 5-phosphatase 2	.
AT1G08650	352.457	1.0345	UpRegulated	0.0467612	phosphoenolpyruvate carboxylase kinase 1	.
AT4G17340	2731.18	1.03461	UpRegulated	0.0591316	tonoplast intrinsic protein 2;2	.
AT2G39725	110.393	1.03504	UpRegulated	0.00789917	LYR family of Fe/S cluster biogenesis protein	.
AT1G64850	780.062	1.03585	UpRegulated	0.00561015	Calcium-binding EF hand family protein	.
AT3G23840	233.688	1.0362	UpRegulated	0.0355599	HXXXD-type acyl-transferase family protein	.
AT3G51090	107.385	1.03701	UpRegulated	0.00567986	Protein of unknown function (DUF1640)	.
AT4G00750	614.428	1.03711	UpRegulated	1.62034e-05	S-adenosyl-L-methionine-dependent methyltransferases superfamily protein	.
AT1G62820	402.721	1.03712	UpRegulated	3.94441e-06	Calcium-binding EF-hand family protein	.
AT4G30850	426.591	1.03786	UpRegulated	0.00144619	heptahelical transmembrane protein2	.
AT5G37790	259.902	1.03802	UpRegulated	0.000679244	Protein kinase superfamily protein	.
AT3G52220	860.146	1.03862	UpRegulated	9.58027e-07	CONTAINS InterPro DOMAIN/s: Kinase phosphorylation domain (InterPro:IPR019315)	.
AT1G11840	3631.62	1.03872	UpRegulated	0.00619383	glyoxalase I homolog	.
AT3G45900	327.314	1.03972	UpRegulated	3.08535e-06	Ribonuclease P protein subunit P38-related	.
AT3G21690	1749.52	1.04053	UpRegulated	0.00105005	MATE efflux family protein	.
AT2G16700	559.109	1.04073	UpRegulated	0.000212252	actin depolymerizing factor 5	.
AT5G61010	478.758	1.04089	UpRegulated	0.0133621	exocyst subunit exo70 family protein E2	.
AT2G34355	134.854	1.04229	UpRegulated	0.025394	Major facilitator superfamily protein	.
AT3G26180	907.434	1.04235	UpRegulated	2.06837e-05	cytochrome P450, family 71, subfamily B, polypeptide 20	.
AT4G19520	803.45	1.04269	UpRegulated	1.07494e-05	disease resistance protein (TIR-NBS-LRR class) family	.
AT4G00970	211.108	1.04285	UpRegulated	0.0344052	cysteine-rich RLK (RECEPTOR-like protein kinase) 41	.
AT1G76590	644.872	1.04324	UpRegulated	0.0444571	PLATZ transcription factor family protein	.
AT4G02370	1436.92	1.04408	UpRegulated	4.97078e-08	Protein of unknown function, DUF538	.
AT2G30520	4279.73	1.04428	UpRegulated	0.00010717	Phototropic-responsive NPH3 family protein	.
AT3G16520	1974.1	1.04504	UpRegulated	0.00119108	UDP-glucosyl transferase 88A1	.
AT1G62520	82.0443	1.04564	UpRegulated	0.022748	unknown protein	.
AT3G24530	562	1.04568	UpRegulated	0.000763657	AAA-type ATPase family protein / ankyrin repeat family protein	.
AT4G09490	40.8485	1.04577	UpRegulated	0.0194519	Polynucleotidyl transferase, ribonuclease H-like superfamily protein	.
AT5G50640	208.506	1.04605	UpRegulated	0.00225384	CBS / octicosapeptide/Phox/Bemp1 (PB1) domains-containing protein	.
AT3G57750	195.046	1.04731	UpRegulated	8.37527e-05	Protein kinase superfamily protein	.
AT1G67070	159.439	1.04804	UpRegulated	0.0502236	Mannose-6-phosphate isomerase, type I	.
AT5G50990	42.019	1.04819	UpRegulated	0.0415825	Tetratricopeptide repeat (TPR)-like superfamily protein	.
AT1G26690	358.114	1.04906	UpRegulated	3.56233e-07	emp24/gp25L/p24 family/GOLD family protein	.
AT5G62090	1250.05	1.04946	UpRegulated	0.000129192	SEUSS-like 2	.
AT5G17920	27207.5	1.05133	UpRegulated	6.10772e-05	Cobalamin-independent synthase family protein	.
AT1G62030	174.178	1.05211	UpRegulated	0.0028976	Cysteine/Histidine-rich C1 domain family protein	.
AT4G30400	188.641	1.05247	UpRegulated	0.051387	RING/U-box superfamily protein	.
AT1G80610	182.303	1.0529	UpRegulated	0.00100414	unknown protein	.
AT3G02800	59.5223	1.05311	UpRegulated	0.0543731	Tyrosine phosphatase family protein	.
AT3G50910	655.689	1.05343	UpRegulated	1.50375e-05	unknown protein	.
AT2G32720	514.341	1.05366	UpRegulated	0.00293206	cytochrome B5 isoform B	.
AT5G23730	99.5908	1.05377	UpRegulated	0.0501118	Transducin/WD40 repeat-like superfamily protein	.
AT5G07460	250.52	1.05419	UpRegulated	0.0399304	peptidemethionine sulfoxide reductase 2	.
AT3G21250	989.797	1.05435	UpRegulated	0.000911689	multidrug resistance-associated protein 6	.
AT5G24570	389.44	1.05471	UpRegulated	0.00621393	unknown protein	.
AT2G44300	68.8703	1.05535	UpRegulated	0.0134717	Bifunctional inhibitor/lipid-transfer protein/seed storage 2S albumin superfamily protein	.
AT3G62140	268.744	1.05635	UpRegulated	1.57098e-07	CONTAINS InterPro DOMAIN/s: NEFA-interacting nuclear protein NIP30	.
AT2G33700	643.675	1.05644	UpRegulated	3.89836e-05	Protein phosphatase 2C family protein	.
AT4G34138	1422.82	1.05644	UpRegulated	0.0251186	UDP-glucosyl transferase 73B1	.
AT2G20680	203.767	1.05648	UpRegulated	0.00706074	Glycosyl hydrolase superfamily protein	.
AT3G15730	8718.65	1.05649	UpRegulated	1.03315e-09	phospholipase D alpha 1	.
AT5G25360	479.68	1.05712	UpRegulated	0.000190174	unknown protein	.
AT2G32640	566.247	1.05724	UpRegulated	0.0518742	Lycopene beta/epsilon cyclase protein	.
AT5G48150	1002.1	1.05857	UpRegulated	8.35294e-07	GRAS family transcription factor	.
AT4G37000	950.39	1.05911	UpRegulated	0.00785587	accelerated cell death 2 (ACD2)	.
AT5G06280	214.058	1.05975	UpRegulated	0.00168122	unknown protein	.
AT3G52950	359.792	1.06044	UpRegulated	2.8073e-05	CBS / octicosapeptide/Phox/Bemp1 (PB1) domains-containing protein	.
AT5G35180	1527.96	1.06063	UpRegulated	3.32633e-08	Protein of unknown function (DUF1336)	.
AT3G15710	649.268	1.06092	UpRegulated	0.000358084	Peptidase S24/S26A/S26B/S26C family protein	.
AT3G43210	209.75	1.06108	UpRegulated	1.80278e-06	ATP binding microtubule motor family protein	.
AT2G22010	1115.08	1.06124	UpRegulated	4.20469e-06	related to KPC1	.
AT5G43740	289.26	1.06134	UpRegulated	0.0179585	Disease resistance protein (CC-NBS-LRR class) family	.
AT1G08190	2338.63	1.0618	UpRegulated	3.1465e-08	vacuolar protein sorting 41	.
AT5G05850	186.499	1.06184	UpRegulated	0.00140352	plant intracellular ras group-related LRR 1	.
AT5G55070	1247.58	1.06371	UpRegulated	1.50062e-06	Dihydrolipoamide succinyltransferase	.
AT3G50960	108.295	1.06483	UpRegulated	0.00559583	phosducin-like protein 3 homolog	.
AT2G40130	148.899	1.06493	UpRegulated	0.0439516	Double Clp-N motif-containing P-loop nucleoside triphosphate hydrolases superfamily protein	.
AT1G70810	389.594	1.06619	UpRegulated	0.00884529	Calcium-dependent lipid-binding (CaLB domain) family protein	.
AT1G14120	257.637	1.06737	UpRegulated	0.0247637	2-oxoglutarate (2OG) and Fe(II)-dependent oxygenase superfamily protein	.
AT1G23440	1127.49	1.06774	UpRegulated	0.000129826	Peptidase C15, pyroglutamyl peptidase I-like	.
AT5G15160	116.983	1.06791	UpRegulated	0.00849454	BANQUO 2	.
AT4G29330	537.247	1.06815	UpRegulated	1.4385e-06	DERLIN-1	.
AT5G02790	3365.42	1.06904	UpRegulated	0.000209267	Glutathione S-transferase family protein	.
AT3G01180	719.451	1.0692	UpRegulated	0.00120651	starch synthase 2	.
AT2G42247	181.155	1.06927	UpRegulated	0.00374281	other RNA	.
AT1G64810	872.732	1.06958	UpRegulated	1.7653e-07	Arabidopsis thaliana protein of unknown function (DUF794)	.
AT5G18760	617.273	1.06981	UpRegulated	3.86193e-06	RING/U-box superfamily protein	.
AT2G42360	33.1682	1.0699	UpRegulated	0.0363098	RING/U-box superfamily protein	.
AT5G37680	139.886	1.07054	UpRegulated	0.000603112	ADP-ribosylation factor-like A1A	.
AT4G23730	641.001	1.07169	UpRegulated	6.84083e-08	Galactose mutarotase-like superfamily protein	.
AT4G15130	208.197	1.07334	UpRegulated	0.000515269	phosphorylcholine cytidylyltransferase2	.
AT5G57887	898.6	1.07373	UpRegulated	1.35424e-06	unknown protein	.
AT3G10960	173.229	1.07418	UpRegulated	0.016253	AZA-guanine resistant1	.
AT3G14060	126.096	1.0744	UpRegulated	0.00200709	unknown protein	.
AT4G00570	2106.67	1.07549	UpRegulated	3.29589e-09	NAD-dependent malic enzyme 2	.
AT1G12090	17632.2	1.07614	UpRegulated	4.13343e-05	extensin-like protein	.
AT5G62540	782.136	1.0772	UpRegulated	4.81167e-05	ubiquitin-conjugating enzyme 3	.
AT4G29670	1314.98	1.0775	UpRegulated	0.000920151	atypical CYS HIS rich thioredoxin 2	.
AT4G00050	243.684	1.07756	UpRegulated	0.00202256	basic helix-loop-helix (bHLH) DNA-binding superfamily protein	.
AT1G62370	85.3431	1.07789	UpRegulated	0.0416772	RING/U-box superfamily protein	.
AT2G31790	689.855	1.07858	UpRegulated	0.001434	UDP-Glycosyltransferase superfamily protein	.
AT5G06865	136.481	1.08042	UpRegulated	0.000438589	other RNA	.
AT3G59500	598.901	1.08043	UpRegulated	7.17003e-10	Integral membrane HRF1 family protein	.
AT4G30530	1687.37	1.08057	UpRegulated	0.0018685	Class I glutamine amidotransferase-like superfamily protein	.
AT4G32410	13625.5	1.08121	UpRegulated	1.88878e-07	cellulose synthase 1	.
AT4G29160	1878.84	1.08146	UpRegulated	7.15869e-09	SNF7 family protein	.
AT5G38980	525.202	1.0821	UpRegulated	0.00388981	unknown protein	.
AT3G10410	2237.49	1.08221	UpRegulated	0.000299205	SERINE CARBOXYPEPTIDASE-LIKE 49	.
AT2G38465	230.919	1.08317	UpRegulated	0.00104956	unknown protein	.
AT5G11790	812.219	1.08346	UpRegulated	0.00750799	N-MYC downregulated-like 2	.
AT1G53310	2100.36	1.0841	UpRegulated	4.26383e-08	phosphoenolpyruvate carboxylase 1	.
AT1G19570	4265.17	1.08516	UpRegulated	0.000198218	dehydroascorbate reductase	.
AT1G13860	402.693	1.08669	UpRegulated	0.0011641	QUASIMODO2 LIKE 1	.
AT3G51990	202.695	1.08677	UpRegulated	0.000186291	Protein kinase superfamily protein	.
AT4G12910	211.765	1.08785	UpRegulated	0.00176464	serine carboxypeptidase-like 20	.
AT1G74640	926.924	1.08873	UpRegulated	0.000987815	alpha/beta-Hydrolases superfamily protein	.
AT3G59700	159.024	1.08886	UpRegulated	0.0108826	lectin-receptor kinase	.
AT1G16310	80.5921	1.08912	UpRegulated	0.00939246	Cation efflux family protein	.
AT4G28350	68.6773	1.08941	UpRegulated	0.000957573	Concanavalin A-like lectin protein kinase family protein	.
AT2G32540	270.872	1.09208	UpRegulated	0.000334896	cellulose synthase-like B4	.
AT5G17380	1389.66	1.09238	UpRegulated	0.000169834	Thiamine pyrophosphate dependent pyruvate decarboxylase family protein	.
AT3G16370	8081.06	1.09295	UpRegulated	0.0203027	GDSL-like Lipase/Acylhydrolase superfamily protein	.
AT3G48800	165.623	1.09359	UpRegulated	1.76446e-05	Sterile alpha motif (SAM) domain-containing protein	.
AT5G03555	343.744	1.09365	UpRegulated	0.00845664	permease, cytosine/purines, uracil, thiamine, allantoin family protein	.
AT2G31751	94.5086	1.09405	UpRegulated	0.0068783	unknown gene	.
AT1G23550	41.0578	1.09438	UpRegulated	0.0403153	similar to RCD one 2	.
AT1G09520	362.988	1.09438	UpRegulated	0.00577423	LOCATED IN: chloroplast	.
AT2G16770	103.765	1.095	UpRegulated	0.000143267	Basic-leucine zipper (bZIP) transcription factor family protein	.
AT3G51250	741.19	1.09521	UpRegulated	0.000160253	Senescence/dehydration-associated protein-related	.
AT5G24380	634.683	1.09639	UpRegulated	0.000347519	YELLOW STRIPE like 2	.
AT3G59820	930.686	1.09736	UpRegulated	2.15558e-12	LETM1-like protein	.
AT3G05750	225.175	1.0979	UpRegulated	0.00185321	unknown protein	.
AT2G44600	100.831	1.09822	UpRegulated	7.82226e-05	unknown protein	.
AT3G58790	516.317	1.09831	UpRegulated	5.31454e-06	galacturonosyltransferase 15	.
AT3G53650	73.3529	1.09893	UpRegulated	0.0092783	Histone superfamily protein	.
AT2G43320	281.886	1.0992	UpRegulated	9.65573e-08	S-adenosyl-L-methionine-dependent methyltransferases superfamily protein	.
AT1G73170	1183.08	1.09933	UpRegulated	0.000972152	P-loop containing nucleoside triphosphate hydrolases superfamily protein	.
AT5G51640	499.95	1.09937	UpRegulated	1.07678e-06	Plant protein of unknown function (DUF828)	.
AT1G21590	1036.44	1.10104	UpRegulated	1.43995e-05	Protein kinase protein with adenine nucleotide alpha hydrolases-like domain	.
AT3G14000	313.965	1.10104	UpRegulated	5.79564e-07	DZC (Disease resistance/zinc finger/chromosome condensation-like region) domain containing protein	.
AT3G27880	212.504	1.10128	UpRegulated	4.49901e-06	Protein of unknown function (DUF1645)	.
AT5G67480	4666.94	1.10224	UpRegulated	0.0227152	BTB and TAZ domain protein 4	.
AT5G65380	2058.98	1.10245	UpRegulated	2.5264e-07	MATE efflux family protein	.
AT4G16190	14070.3	1.10333	UpRegulated	0.00134096	Papain family cysteine protease	.
AT1G76580	1242.92	1.10354	UpRegulated	1.24042e-06	Squamosa promoter-binding protein-like (SBP domain) transcription factor family protein	.
AT2G28550	1814.91	1.10355	UpRegulated	0.0122963	related to AP2.7	.
AT3G25700	156.887	1.10398	UpRegulated	0.0385166	Eukaryotic aspartyl protease family protein	.
AT3G51000	1304.8	1.10414	UpRegulated	0.0228981	alpha/beta-Hydrolases superfamily protein	.
AT3G51130	1127.54	1.10441	UpRegulated	1.31983e-05	unknown protein	.
AT1G16840	1007.6	1.10443	UpRegulated	1.54346e-05	unknown protein	.
AT3G45260	1043.39	1.10692	UpRegulated	9.22348e-05	C2H2-like zinc finger protein	.
AT4G00490	480.203	1.10769	UpRegulated	0.000282296	beta-amylase 2	.
AT5G52280	833.432	1.10835	UpRegulated	0.000529192	Myosin heavy chain-related protein	.
AT5G44670	290.396	1.10868	UpRegulated	0.000934037	Domain of unknown function (DUF23)	.
AT5G24760	211.14	1.11062	UpRegulated	0.00109293	GroES-like zinc-binding dehydrogenase family protein	.
AT3G56330	114.177	1.11082	UpRegulated	0.0151544	N2,N2-dimethylguanosine tRNA methyltransferase	.
AT1G10350	288.868	1.11188	UpRegulated	5.45885e-06	DNAJ heat shock family protein	.
AT5G08720	707.304	1.11198	UpRegulated	1.50172e-05	CONTAINS InterPro DOMAIN/s: Streptomyces cyclase/dehydrase (InterPro:IPR005031)	.
AT5G27520	509.898	1.11368	UpRegulated	4.59599e-06	peroxisomal adenine nucleotide carrier 2	.
AT3G06500	2082.12	1.11537	UpRegulated	0.000165803	Plant neutral invertase family protein	.
AT3G51890	344.512	1.11556	UpRegulated	0.00010708	Clathrin light chain protein	.
AT1G67880	228.181	1.11561	UpRegulated	0.000364253	beta-1,4-N-acetylglucosaminyltransferase family protein	.
AT4G34490	1392.84	1.11624	UpRegulated	1.86099e-07	cyclase associated protein 1	.
AT4G23670	9195.98	1.11686	UpRegulated	0.0488838	Polyketide cyclase/dehydrase and lipid transport superfamily protein	.
AT1G74458	136.575	1.11763	UpRegulated	0.00307321	unknown protein	.
AT1G71480	517.297	1.11774	UpRegulated	0.027266	Nuclear transport factor 2 (NTF2) family protein	.
AT5G42810	353.198	1.1189	UpRegulated	9.93651e-08	inositol-pentakisphosphate 2-kinase 1	.
AT1G64780	190.888	1.11892	UpRegulated	0.010857	ammonium transporter 1;2	.
AT5G49665	355.671	1.11934	UpRegulated	6.34194e-06	Zinc finger (C3HC4-type RING finger) family protein	.
AT3G50800	98.5504	1.11939	UpRegulated	0.0425305	unknown protein	.
AT5G06980	993.126	1.11945	UpRegulated	4.03261e-08	unknown protein	.
AT1G72450	1034.46	1.12152	UpRegulated	4.80309e-09	jasmonate-zim-domain protein 6	.
AT5G52550	794.651	1.12233	UpRegulated	8.03799e-09	unknown protein	.
AT3G25400	85.0406	1.12258	UpRegulated	0.000466726	CONTAINS InterPro DOMAIN/s: NTP Pyrophosphohydrolase MazG-related	.
AT3G29200	600.651	1.12273	UpRegulated	1.12421e-07	chorismate mutase 1	.
AT1G32740	53.8938	1.12341	UpRegulated	0.0145076	SBP (S-ribonuclease binding protein) family protein	.
AT5G60890	637.531	1.12342	UpRegulated	0.0589345	myb domain protein 34	.
AT1G09932	96.141	1.1236	UpRegulated	0.0165086	Phosphoglycerate mutase family protein	.
AT1G44000	1037.52	1.12382	UpRegulated	0.0375445	unknown protein	.
AT2G33585	98.9621	1.12479	UpRegulated	0.00264732	unknown protein	.
AT5G05190	213.096	1.12618	UpRegulated	1.24004e-05	Protein of unknown function (DUF3133)	.
AT5G12930	125.998	1.127	UpRegulated	0.00897092	unknown protein	.
AT3G23000	1460.26	1.12721	UpRegulated	0.00184467	CBL-interacting protein kinase 7	.
AT4G11890	219.55	1.12737	UpRegulated	0.0540433	Protein kinase superfamily protein	.
AT2G30040	234.1	1.12826	UpRegulated	0.031633	mitogen-activated protein kinase kinase kinase 14	.
AT1G67950	367.296	1.12865	UpRegulated	0.000352743	RNA-binding (RRM/RBD/RNP motifs) family protein	.
AT1G01240	1251.43	1.12907	UpRegulated	2.61543e-07	unknown protein	.
AT2G41120	194.342	1.13011	UpRegulated	0.0309541	unknown protein	.
AT4G01660	616.767	1.13167	UpRegulated	0.000647617	ABC transporter 1	.
AT4G33010	23684.5	1.13213	UpRegulated	0.0545534	glycine decarboxylase P-protein 1	.
AT1G26920	1110.73	1.13347	UpRegulated	3.52563e-12	unknown protein	.
AT5G22300	340.54	1.13352	UpRegulated	0.0207483	nitrilase 4	.
AT2G35585	35.2659	1.13357	UpRegulated	0.0320317	unknown protein	.
AT3G11670	823.785	1.13443	UpRegulated	0.00149148	UDP-Glycosyltransferase superfamily protein	.
AT1G46554	252.181	1.13526	UpRegulated	5.745e-06	other RNA	.
AT1G75060	71.5857	1.13702	UpRegulated	0.0285433	unknown protein	.
AT5G58760	131.001	1.13731	UpRegulated	0.000242114	damaged DNA binding 2	.
AT3G23400	3497.5	1.13752	UpRegulated	0.00311858	Plastid-lipid associated protein PAP / fibrillin family protein	.
AT2G35190	478.259	1.14086	UpRegulated	0.00132927	novel plant snare 11	.
AT3G13910	285.079	1.14107	UpRegulated	0.000315302	Protein of unknown function (DUF3511)	.
AT5G22060	1105.39	1.14213	UpRegulated	1.03701e-07	DNAJ homologue 2	.
AT1G08973	28.2979	1.14236	UpRegulated	0.0213827	#N/A	.
AT2G25880	169.125	1.14239	UpRegulated	2.91964e-06	ataurora2	.
AT3G47600	359.372	1.14241	UpRegulated	3.93821e-08	myb domain protein 94	.
AT5G17350	22.8796	1.1433	UpRegulated	0.0429252	unknown protein	.
AT3G11330	625.81	1.14446	UpRegulated	7.13076e-09	plant intracellular ras group-related LRR 9	.
AT5G53750	161.953	1.1454	UpRegulated	0.0461938	CBS domain-containing protein	.
AT5G53830	195.036	1.14583	UpRegulated	0.0246058	VQ motif-containing protein	.
AT3G60520	354.23	1.1468	UpRegulated	0.000215583	unknown protein	.
AT4G11280	230.352	1.14744	UpRegulated	0.00382508	1-aminocyclopropane-1-carboxylic acid (acc) synthase 6	.
AT3G04240	2379.5	1.14765	UpRegulated	1.65504e-07	Tetratricopeptide repeat (TPR)-like superfamily protein	.
AT3G21510	359.906	1.14951	UpRegulated	0.0127012	histidine-containing phosphotransmitter 1	.
AT2G39920	311.204	1.15035	UpRegulated	0.0318144	HAD superfamily, subfamily IIIB acid phosphatase	.
AT2G46380	82.3574	1.15049	UpRegulated	0.00162514	Protein of unknown function (DUF3133)	.
AT1G16300	234.616	1.15061	UpRegulated	1.49411e-06	glyceraldehyde-3-phosphate dehydrogenase of plastid 2	.
AT1G49660	615.794	1.15171	UpRegulated	0.017011	carboxyesterase 5	.
AT1G04990	705.768	1.15179	UpRegulated	6.18456e-08	Zinc finger C-x8-C-x5-C-x3-H type family protein	.
AT4G21470	695.421	1.15189	UpRegulated	3.57641e-06	riboflavin kinase/FMN hydrolase	.
AT3G27820	2400.53	1.15353	UpRegulated	0.000528972	monodehydroascorbate reductase 4	.
AT1G62630	208.415	1.1538	UpRegulated	0.0265485	Disease resistance protein (CC-NBS-LRR class) family	.
AT1G71040	1127.65	1.15525	UpRegulated	2.43933e-06	Cupredoxin superfamily protein	.
AT2G19310	512.518	1.15553	UpRegulated	0.00291467	HSP20-like chaperones superfamily protein	.
AT4G37260	1807.19	1.15626	UpRegulated	0.00165752	myb domain protein 73	.
AT5G56210	456.847	1.15639	UpRegulated	1.2311e-06	WPP domain interacting protein 2	.
AT3G09275	53.3939	1.15677	UpRegulated	0.0292857	#N/A	.
AT1G04690	2523.08	1.15849	UpRegulated	1.00098e-06	potassium channel beta subunit 1	.
AT4G18030	2501.07	1.15867	UpRegulated	5.15806e-07	S-adenosyl-L-methionine-dependent methyltransferases superfamily protein	.
AT2G26250	11145.7	1.15951	UpRegulated	0.00041509	3-ketoacyl-CoA synthase 10	.
AT4G24790	185.325	1.15953	UpRegulated	0.000621808	AAA-type ATPase family protein	.
AT3G23180	103.895	1.1602	UpRegulated	0.00878512	HR-like lesion-inducing protein-related	.
AT3G01990	40.4819	1.16031	UpRegulated	0.0038267	ACT domain repeat 6	.
AT2G46370	1403.53	1.16034	UpRegulated	4.24839e-09	Auxin-responsive GH3 family protein	.
AT1G55920	886.946	1.16055	UpRegulated	0.00411188	serine acetyltransferase 2;1	.
AT5G15740	615.072	1.16139	UpRegulated	8.49776e-07	O-fucosyltransferase family protein	.
AT2G21620	2042.83	1.16147	UpRegulated	9.46761e-06	Adenine nucleotide alpha hydrolases-like superfamily protein	.
AT3G21230	198.399	1.16162	UpRegulated	3.0586e-06	4-coumarate:CoA ligase 5	.
AT5G20280	3335.4	1.16171	UpRegulated	1.09803e-10	sucrose phosphate synthase 1F	.
AT2G47600	902.057	1.16208	UpRegulated	6.13866e-10	magnesium/proton exchanger	.
AT1G73750	765.888	1.16242	UpRegulated	0.000199415	Uncharacterised conserved protein UCP031088, alpha/beta hydrolase	.
AT3G26310	241.808	1.16289	UpRegulated	0.00998068	cytochrome P450, family 71, subfamily B, polypeptide 35	.
AT2G01890	308.581	1.16395	UpRegulated	0.00494205	purple acid phosphatase 8	.
AT2G29390	576.281	1.16411	UpRegulated	2.26963e-08	sterol 4-alpha-methyl-oxidase 2-2	.
AT1G73740	305.801	1.16486	UpRegulated	1.53682e-06	UDP-Glycosyltransferase superfamily protein	.
AT1G75270	480.856	1.16539	UpRegulated	0.00170889	dehydroascorbate reductase 2	.
AT1G26770	482.306	1.16547	UpRegulated	0.0555021	expansin A10	.
AT1G56570	140.804	1.16712	UpRegulated	0.00313379	Tetratricopeptide repeat (TPR)-like superfamily protein	.
AT5G22820	168.653	1.16757	UpRegulated	4.25182e-06	ARM repeat superfamily protein	.
AT5G43980	40.1402	1.16792	UpRegulated	0.00784515	plasmodesmata-located protein 1	.
AT5G45100	374.375	1.16931	UpRegulated	0.00172432	SBP (S-ribonuclease binding protein) family protein	.
AT1G50020	1776.68	1.17019	UpRegulated	0.000498361	unknown protein	.
AT5G43620	60.6062	1.17063	UpRegulated	0.00484378	Pre-mRNA cleavage complex II	.
AT2G35760	289.931	1.17128	UpRegulated	0.0262627	Uncharacterised protein family (UPF0497)	.
AT3G10930	60.4456	1.17178	UpRegulated	0.00137514	unknown protein	.
AT1G10280	111.185	1.17352	UpRegulated	0.000262342	Core-2/I-branching beta-1,6-N-acetylglucosaminyltransferase family protein	.
AT2G28900	3889.56	1.17353	UpRegulated	0.000438589	outer plastid envelope protein 16-1	.
AT1G25277	41.6569	1.1736	UpRegulated	0.0147106	#N/A	.
AT1G79160	572.484	1.17387	UpRegulated	0.00160907	unknown protein	.
AT1G22990	65.3879	1.17426	UpRegulated	0.00104273	Heavy metal transport/detoxification superfamily protein	.
AT1G72920	43.0311	1.17509	UpRegulated	0.0229637	Toll-Interleukin-Resistance (TIR) domain family protein	.
[truncated: 2,176 more rows]

## Sheet: Table_S3_DEGs_WT_ABA_4Hours
Table S3. List of assembled transcripts that were up-regulated or down-regulated (log2 fold change (log2FC) > 1 or <-1, false discovery rate (FDR ) < 0.05) in WT ABA 04 Hours vs Mock WT Col-0 Arabidopsis seedlings.
GeneID	baseMean	log2FoldChange	Profile	FDR	Gene Description	.
AT4G34790	33.4427	-8.43715	DownRegulated	5.15e-10	SAUR-like auxin-responsive protein family	.
AT5G03310	23.1867	-7.90924	DownRegulated	3.1e-06	SAUR-like auxin-responsive protein family	.
AT2G22810	21.3859	-7.79198	DownRegulated	1.05e-06	1-aminocyclopropane-1-carboxylate synthase 4	.
AT1G66040	17.9157	-7.53722	DownRegulated	1.44e-07	Zinc finger (C3HC4-type RING finger) family protein	.
AT3G46880	13.6671	-7.14436	DownRegulated	7.99e-06	unknown protein	.
AT3G46330	13.1707	-7.09479	DownRegulated	7.03e-06	Leucine-rich repeat protein kinase family protein	.
AT2G25780	24.4505	-7.01517	DownRegulated	4.93e-07	Protein of unknown function (DUF1677)	.
AT5G61160	43.7571	-6.92682	DownRegulated	1.32e-06	anthocyanin 5-aromatic acyltransferase 1	.
AT2G01900	57.8464	-6.77324	DownRegulated	2.28e-12	DNAse I-like superfamily protein	.
AT4G19690	89.0391	-6.77271	DownRegulated	0.0013728	iron-regulated transporter 1	.
AT1G75250	10.4069	-6.75161	DownRegulated	7.01e-05	RAD-like 6	.
AT4G08620	9.69182	-6.64937	DownRegulated	4.79e-05	sulphate transporter 1;1	.
AT4G11460	118.078	-6.59592	DownRegulated	1.54e-18	cysteine-rich RLK (RECEPTOR-like protein kinase) 30	.
AT5G59260	17.5624	-6.5326	DownRegulated	6.08e-06	Concanavalin A-like lectin protein kinase family protein	.
AT1G29490	8.80398	-6.50981	DownRegulated	9.38e-05	SAUR-like auxin-responsive protein family	.
AT2G40330	270.996	-6.486	DownRegulated	1.26e-41	PYR1-like 6	.
AT5G19890	62.6583	-6.48504	DownRegulated	2.2e-08	Peroxidase superfamily protein	.
AT5G18060	44.1903	-6.40499	DownRegulated	5.66e-08	SAUR-like auxin-responsive protein family	.
AT1G15125	862.368	-6.2845	DownRegulated	0.000232416	S-adenosyl-L-methionine-dependent methyltransferases superfamily protein	.
AT1G44050	7.49806	-6.28127	DownRegulated	0.000298132	Cysteine/Histidine-rich C1 domain family protein	.
AT3G60650	7.48832	-6.27681	DownRegulated	0.000242917	unknown protein	.
AT3G21330	101.918	-6.15653	DownRegulated	8.84e-18	basic helix-loop-helix (bHLH) DNA-binding superfamily protein	.
AT1G05700	36.2159	-6.08584	DownRegulated	9.03e-08	Leucine-rich repeat transmembrane protein kinase protein	.
AT1G04133	6.52606	-6.07869	DownRegulated	0.00090747	#N/A	.
AT2G40610	149.247	-6.01451	DownRegulated	2.97e-25	expansin A8	.
AT3G28857	5.78533	-5.90352	DownRegulated	0.00150608	basic helix-loop-helix (bHLH) DNA-binding family protein	.
AT3G53200	5.74707	-5.89791	DownRegulated	0.00425024	myb domain protein 27	.
AT4G15320	5.56411	-5.84866	DownRegulated	0.00175525	cellulose synthase-like B6	.
AT4G10020	5.44583	-5.82	DownRegulated	0.00696284	hydroxysteroid dehydrogenase 5	.
AT1G14420	5.39918	-5.80512	DownRegulated	0.00114904	Pectate lyase family protein	.
AT4G14130	6218.61	-5.77809	DownRegulated	7.59e-06	xyloglucan endotransglucosylase/hydrolase 15	.
AT3G27500	19.0741	-5.75437	DownRegulated	6.29e-06	Cysteine/Histidine-rich C1 domain family protein	.
AT4G38850	36.0391	-5.69563	DownRegulated	2.08e-07	SAUR-like auxin-responsive protein family	.
AT2G43140	176.677	-5.62144	DownRegulated	1.38e-16	basic helix-loop-helix (bHLH) DNA-binding superfamily protein	.
AT3G50010	49.9009	-5.58171	DownRegulated	4.45e-12	Cysteine/Histidine-rich C1 domain family protein	.
AT1G66940	433.277	-5.57788	DownRegulated	3.04e-24	protein kinase-related	.
AT5G20470	4.45059	-5.52618	DownRegulated	0.00335254	myosin, putative	.
AT1G53940	8.7677	-5.51088	DownRegulated	0.000597474	GDSL-motif lipase 2	.
AT3G01260	31.4736	-5.48477	DownRegulated	6.88e-09	Galactose mutarotase-like superfamily protein	.
AT4G34810	31.6982	-5.4648	DownRegulated	9.78e-08	SAUR-like auxin-responsive protein family	.
AT1G61480	15.6801	-5.44665	DownRegulated	3.5e-05	S-locus lectin protein kinase family protein	.
AT1G53950	4.20043	-5.44624	DownRegulated	0.00474987	Ubiquitin-like superfamily protein	.
AT2G46990	14.5392	-5.39742	DownRegulated	0.00125296	indole-3-acetic acid inducible 20	.
AT2G37030	44.1283	-5.38517	DownRegulated	3.57e-10	SAUR-like auxin-responsive protein family	.
AT1G23160	4.0038	-5.37254	DownRegulated	0.00707341	Auxin-responsive GH3 family protein	.
AT3G10280	3.77273	-5.28967	DownRegulated	0.00825226	3-ketoacyl-CoA synthase 14	.
AT3G05150	61.104	-5.25991	DownRegulated	1.96e-10	Major facilitator superfamily protein	.
AT5G65800	13.2107	-5.23656	DownRegulated	0.000283881	ACC synthase 5	.
AT4G32280	266.041	-5.23211	DownRegulated	9.99e-29	indole-3-acetic acid inducible 29	.
AT3G46810	3.47879	-5.17161	DownRegulated	0.0109687	Cysteine/Histidine-rich C1 domain family protein	.
AT5G09720	3.47148	-5.16907	DownRegulated	0.0186831	Magnesium transporter CorA-like family protein	.
AT3G55515	6.75862	-5.13494	DownRegulated	0.00264289	ROTUNDIFOLIA like 7	.
AT1G27020	2299.62	-5.06999	DownRegulated	8.73e-57	unknown protein	.
AT5G61610	23.1514	-4.99804	DownRegulated	3.86e-06	Oleosin family protein	.
AT5G62280	681.148	-4.98203	DownRegulated	2.19e-27	Protein of unknown function (DUF1442)	.
AT1G23510	3.01833	-4.96643	DownRegulated	0.0357218	unknown protein	.
AT5G39000	6.011	-4.95599	DownRegulated	0.0036778	Malectin/receptor-like protein kinase family protein	.
AT1G52060	33.0589	-4.95247	DownRegulated	6.95e-10	Mannose-binding lectin superfamily protein	.
AT5G07570	2.96999	-4.94541	DownRegulated	0.0212532	glycine/proline-rich protein	.
AT1G08757	5.9173	-4.93069	DownRegulated	0.00514313	#N/A	.
AT1G29830	2.83368	-4.87649	DownRegulated	0.024788	Magnesium transporter CorA-like family protein	.
AT5G09970	31.5175	-4.87232	DownRegulated	2.8e-07	cytochrome P450, family 78, subfamily A, polypeptide 7	.
AT5G38970	10.4158	-4.85067	DownRegulated	0.00084445	brassinosteroid-6-oxidase 1	.
AT5G02760	940.55	-4.81461	DownRegulated	2.87e-26	Protein phosphatase 2C family protein	.
AT4G34770	86.558	-4.76996	DownRegulated	9.42e-15	SAUR-like auxin-responsive protein family	.
AT1G79770	14.8702	-4.76199	DownRegulated	5.97e-05	Protein of unknown function (DUF1677)	.
AT5G53380	2.55564	-4.72506	DownRegulated	0.0379494	O-acyltransferase (WSD1-like) family protein	.
AT3G20380	33.2976	-4.72453	DownRegulated	2.24e-10	TRAF-like family protein	.
AT1G78360	2.50317	-4.69862	DownRegulated	0.0417489	glutathione S-transferase TAU 21	.
AT5G05430	23.5338	-4.69332	DownRegulated	8.9e-07	RNA-binding protein	.
AT4G31940	17.2274	-4.64472	DownRegulated	0.00144126	cytochrome P450, family 82, subfamily C, polypeptide 4	.
AT3G62210	2.34778	-4.6061	DownRegulated	0.0491901	Putative endonuclease or glycosyl hydrolase	.
AT4G25420	22.1055	-4.59805	DownRegulated	3.9e-05	2-oxoglutarate (2OG) and Fe(II)-dependent oxygenase superfamily protein	.
AT3G23635	8.58043	-4.57843	DownRegulated	0.0070793	ROTUNDIFOLIA like 13	.
AT5G38540	8.32136	-4.57808	DownRegulated	0.013844	Mannose-binding lectin superfamily protein	.
AT1G67110	21.8149	-4.5757	DownRegulated	2.72e-07	cytochrome P450, family 735, subfamily A, polypeptide 2	.
AT4G10160	4.63185	-4.56541	DownRegulated	0.01908	RING/U-box superfamily protein	.
AT4G12270	4.52044	-4.53879	DownRegulated	0.0226855	Copper amine oxidase family protein	.
AT5G59370	2.1927	-4.50737	DownRegulated	0.0583736	actin 4	.
AT3G50740	1034	-4.50585	DownRegulated	2.58e-60	UDP-glucosyl transferase 72E1	.
AT1G66440	4.44656	-4.50492	DownRegulated	0.013902	Cysteine/Histidine-rich C1 domain family protein	.
AT3G54510	12.218	-4.50352	DownRegulated	0.000149243	Early-responsive to dehydration stress protein (ERD4)	.
AT5G06570	63.4114	-4.49561	DownRegulated	2.88e-08	alpha/beta-Hydrolases superfamily protein	.
AT2G38310	1290.05	-4.49052	DownRegulated	2.63e-30	PYR1-like 4	.
AT5G20640	7.92048	-4.47855	DownRegulated	0.00338057	Protein of unknown function (DUF567)	.
AT1G21050	319.126	-4.47801	DownRegulated	1.19e-17	Protein of unknown function, DUF617	.
AT3G13760	28.6778	-4.4663	DownRegulated	2.5e-08	Cysteine/Histidine-rich C1 domain family protein	.
AT5G59990	7.76383	-4.46277	DownRegulated	0.00968617	CCT motif family protein	.
AT4G14140	47.4949	-4.45916	DownRegulated	2e-06	DNA methyltransferase 2	.
AT2G31540	4.24177	-4.44248	DownRegulated	0.0170136	GDSL-like Lipase/Acylhydrolase superfamily protein	.
AT3G32040	11.6604	-4.42654	DownRegulated	0.000220925	Terpenoid synthases superfamily protein	.
AT1G29460	67.1395	-4.4188	DownRegulated	3.45e-09	SAUR-like auxin-responsive protein family	.
AT1G02620	62.9199	-4.40918	DownRegulated	3.26e-08	Ras-related small GTP-binding family protein	.
AT5G25460	3617.54	-4.37993	DownRegulated	1.74e-31	Protein of unknown function, DUF642	.
AT3G14260	4.05331	-4.37586	DownRegulated	0.023935	Protein of unknown function (DUF567)	.
AT1G74670	1333.38	-4.34574	DownRegulated	1.42e-22	Gibberellin-regulated family protein	.
AT3G20395	159.839	-4.34363	DownRegulated	0.00517238	RING/U-box superfamily protein	.
AT5G49770	11.2817	-4.33198	DownRegulated	0.000686461	Leucine-rich repeat protein kinase family protein	.
AT1G66800	35.1124	-4.32704	DownRegulated	4.8e-06	NAD(P)-binding Rossmann-fold superfamily protein	.
AT1G11080	113.291	-4.31685	DownRegulated	0.00586373	serine carboxypeptidase-like 31	.
AT5G27100	7.28266	-4.31493	DownRegulated	0.00364051	glutamate receptor 2.1	.
AT1G06030	3.91156	-4.31046	DownRegulated	0.0304778	pfkB-like carbohydrate kinase family protein	.
AT3G07000	21.0042	-4.27932	DownRegulated	5.89e-06	Cysteine/Histidine-rich C1 domain family protein	.
AT5G18030	93.4771	-4.27057	DownRegulated	2.3e-07	SAUR-like auxin-responsive protein family	.
AT2G23410	6.69852	-4.23519	DownRegulated	0.00934389	cis-prenyltransferase	.
AT5G18050	48.8728	-4.22403	DownRegulated	4.32e-09	SAUR-like auxin-responsive protein family	.
AT1G03870	1547.67	-4.20588	DownRegulated	8.35e-23	FASCICLIN-like arabinoogalactan 9	.
AT5G56870	4054.19	-4.18903	DownRegulated	6.96e-15	beta-galactosidase 4	.
AT5G14070	16.199	-4.16523	DownRegulated	0.000102237	Thioredoxin superfamily protein	.
AT1G02640	961.166	-4.16392	DownRegulated	2.36e-24	beta-xylosidase 2	.
AT5G39860	40.1362	-4.15562	DownRegulated	0.000610723	basic helix-loop-helix (bHLH) DNA-binding family protein	.
AT3G61028	16.588	-4.1426	DownRegulated	0.000104079	Putative endonuclease or glycosyl hydrolase	.
AT5G05530	22.1386	-4.10842	DownRegulated	0.00115791	RING/U-box superfamily protein	.
AT2G41510	27.6817	-4.10152	DownRegulated	6.49e-06	cytokinin oxidase/dehydrogenase 1	.
AT4G38825	43.7744	-4.0977	DownRegulated	3.02e-09	SAUR-like auxin-responsive protein family	.
AT1G52190	1033.11	-4.0958	DownRegulated	2.6e-18	Major facilitator superfamily protein	.
AT3G01840	3.40732	-4.09372	DownRegulated	0.0518229	Protein kinase superfamily protein	.
AT1G15040	305.149	-4.08759	DownRegulated	0.000435862	Class I glutamine amidotransferase-like superfamily protein	.
AT1G63140	6.29824	-4.06986	DownRegulated	0.00909621	O-methyltransferase family protein	.
AT5G36870	3.31258	-4.06921	DownRegulated	0.055763	glucan synthase-like 9	.
AT3G02493	3.33241	-4.06903	DownRegulated	0.0402443	ROTUNDIFOLIA like 19	.
AT1G70880	62.7179	-4.06637	DownRegulated	2.15e-07	Polyketide cyclase/dehydrase and lipid transport superfamily protein	.
AT4G16270	3.27633	-4.05496	DownRegulated	0.0452712	Peroxidase superfamily protein	.
AT3G50460	6.17255	-4.05148	DownRegulated	0.0126413	homolog of RPW8 2	.
AT1G26945	225.413	-4.03731	DownRegulated	1.65e-29	basic helix-loop-helix (bHLH) DNA-binding superfamily protein	.
AT5G19600	145.313	-4.03658	DownRegulated	4.95e-17	sulfate transporter 3;5	.
AT4G01820	5.98335	-4.0318	DownRegulated	0.0102836	P-glycoprotein 3	.
AT4G22214	5.73097	-3.99668	DownRegulated	0.0178683	Defensin-like (DEFL) family protein	.
AT1G06160	28.8882	-3.98775	DownRegulated	9.65e-07	octadecanoid-responsive Arabidopsis AP2/ERF 59	.
AT3G50190	14.5942	-3.98152	DownRegulated	2.46e-05	Plant protein of unknown function (DUF247)	.
AT4G25560	5.79283	-3.96843	DownRegulated	0.0226083	myb domain protein 18	.
AT1G14960	62.4493	-3.96427	DownRegulated	5.22e-08	Polyketide cyclase/dehydrase and lipid transport superfamily protein	.
AT2G25770	59.6932	-3.95925	DownRegulated	0.000258279	Polyketide cyclase/dehydrase and lipid transport superfamily protein	.
AT3G46270	8.32944	-3.95681	DownRegulated	0.00505509	receptor protein kinase-related	.
AT2G41990	188.704	-3.94845	DownRegulated	4.74e-37	CONTAINS InterPro DOMAIN/s: Late embryogenesis abundant protein, group 2 (InterPro:IPR004864)	.
AT1G02350	22.3474	-3.94697	DownRegulated	2.33e-05	protoporphyrinogen oxidase-related	.
AT1G11460	8.13725	-3.92899	DownRegulated	0.0112511	nodulin MtN21 /EamA-like transporter family protein	.
AT2G09665	11.1889	-3.91738	DownRegulated	0.00359629	#N/A	.
AT1G33790	578.856	-3.90174	DownRegulated	0.00290021	jacalin lectin family protein	.
AT1G23965	5.52332	-3.87662	DownRegulated	0.0492453	unknown protein	.
AT4G36850	2223.89	-3.85137	DownRegulated	6.06e-27	PQ-loop repeat family protein / transmembrane family protein	.
AT3G58850	93.6658	-3.85081	DownRegulated	2.26e-15	phy rapidly regulated 2	.
AT5G04190	114.008	-3.84209	DownRegulated	2.97e-10	phytochrome kinase substrate 4	.
AT3G23550	141.163	-3.82301	DownRegulated	7.15e-12	MATE efflux family protein	.
AT5G40590	23.248	-3.8099	DownRegulated	0.007155	Cysteine/Histidine-rich C1 domain family protein	.
AT4G21410	693.993	-3.80516	DownRegulated	6.44e-15	cysteine-rich RLK (RECEPTOR-like protein kinase) 29	.
AT2G43050	45.5999	-3.78872	DownRegulated	5.29e-11	Plant invertase/pectin methylesterase inhibitor superfamily	.
AT1G42560	10.4213	-3.78427	DownRegulated	0.00513551	Seven transmembrane MLO family protein	.
AT5G53980	44.4031	-3.77693	DownRegulated	0.000710982	homeobox protein 52	.
AT1G11185	22.5156	-3.77653	DownRegulated	0.00119	other RNA	.
AT5G37450	7.63196	-3.74905	DownRegulated	0.0157067	Leucine-rich repeat protein kinase family protein	.
AT5G06740	29.96	-3.67802	DownRegulated	0.000105128	Concanavalin A-like lectin protein kinase family protein	.
AT4G21870	481.029	-3.67086	DownRegulated	2.69e-12	HSP20-like chaperones superfamily protein	.
AT4G15393	49.5826	-3.66903	DownRegulated	4.71e-08	cytochrome P450, family 702, subfamily A, polypeptide 5	.
AT1G49570	49.9339	-3.66156	DownRegulated	3.62e-06	Peroxidase superfamily protein	.
AT1G29440	99.4715	-3.65852	DownRegulated	2.75e-11	SAUR-like auxin-responsive protein family	.
AT2G28960	54.748	-3.65175	DownRegulated	9.17e-09	Leucine-rich repeat protein kinase family protein	.
AT5G02200	38.0714	-3.6493	DownRegulated	1.18e-07	far-red-elongated hypocotyl1-like	.
AT5G18020	61.9525	-3.64836	DownRegulated	6.07e-06	SAUR-like auxin-responsive protein family	.
AT5G27220	23.5716	-3.64152	DownRegulated	7.62e-05	Frigida-like protein	.
AT3G03830	18.4644	-3.63618	DownRegulated	0.00102028	SAUR-like auxin-responsive protein family	.
AT4G35720	74.9265	-3.6357	DownRegulated	3.67e-05	Arabidopsis protein of unknown function (DUF241)	.
AT3G18550	7.16851	-3.63491	DownRegulated	0.0204013	TCP family transcription factor	.
AT4G15390	296.955	-3.63162	DownRegulated	2.31e-07	HXXXD-type acyl-transferase family protein	.
AT5G05420	20.4517	-3.62472	DownRegulated	0.00012415	FKBP-like peptidyl-prolyl cis-trans isomerase family protein	.
AT1G09460	271.213	-3.62437	DownRegulated	2.1e-08	Carbohydrate-binding X8 domain superfamily protein	.
AT3G08490	4.69969	-3.62311	DownRegulated	0.0591523	Late embryogenesis abundant protein, group 2 (TAIR:AT3G24600.1)	.
AT5G54190	29.4929	-3.62138	DownRegulated	7.01e-07	protochlorophyllide oxidoreductase A	.
AT4G36110	27.2288	-3.60935	DownRegulated	3.22e-06	SAUR-like auxin-responsive protein family	.
AT4G29740	48.2663	-3.59494	DownRegulated	2.12e-05	cytokinin oxidase 4	.
AT3G03840	28.8917	-3.59478	DownRegulated	0.000247451	SAUR-like auxin-responsive protein family	.
AT5G23700	36.3545	-3.57159	DownRegulated	5.89e-07	unknown protein	.
AT1G65390	64.4031	-3.56791	DownRegulated	2.6e-06	phloem protein 2 A5	.
AT2G44910	68.7169	-3.5611	DownRegulated	3.66e-05	homeobox-leucine zipper protein 4	.
AT1G07090	148.595	-3.55274	DownRegulated	1.18e-22	Protein of unknown function (DUF640)	.
AT3G04360	4.42926	-3.55126	DownRegulated	0.0379755	Calcium-dependent lipid-binding (CaLB domain) family protein	.
AT4G36570	33.3674	-3.54452	DownRegulated	4e-05	RAD-like 3	.
AT1G06830	46.9936	-3.54359	DownRegulated	1.54e-06	Glutaredoxin family protein	.
AT2G05875	4.25037	-3.54249	DownRegulated	0.0488641	#N/A	.
AT2G02930	42.7564	-3.54091	DownRegulated	8.21e-05	glutathione S-transferase F3	.
AT5G40450	5722.6	-3.53982	DownRegulated	4.51e-49	unknown protein	.
AT5G65970	182.181	-3.52776	DownRegulated	1.08e-09	Seven transmembrane MLO family protein	.
AT1G54000	445.734	-3.52533	DownRegulated	1.72e-07	GDSL-like Lipase/Acylhydrolase superfamily protein	.
AT1G18400	165.01	-3.52426	DownRegulated	2.59e-25	BR enhanced expression 1	.
AT3G06990	23.633	-3.52296	DownRegulated	3.29e-06	Cysteine/Histidine-rich C1 domain family protein	.
AT1G69530	1089.73	-3.51267	DownRegulated	4.88e-17	expansin A1	.
AT5G47980	18.9296	-3.51159	DownRegulated	0.000253393	HXXXD-type acyl-transferase family protein	.
AT5G15830	55.6804	-3.50715	DownRegulated	6.36e-12	basic leucine-zipper 3	.
AT5G57780	122.501	-3.50097	DownRegulated	1.06e-16	EXPRESSED IN: 18 plant structures	.
AT1G45015	6.22576	-3.49423	DownRegulated	0.0380012	MD-2-related lipid recognition domain-containing protein	.
AT1G77870	8.92398	-3.49239	DownRegulated	0.00999313	membrane-anchored ubiquitin-fold protein 5 precursor	.
AT5G12050	604.982	-3.49009	DownRegulated	3.49e-14	unknown protein	.
AT2G42060	19.668	-3.47462	DownRegulated	0.00569087	Cysteine/Histidine-rich C1 domain family protein	.
AT2G46970	12.2382	-3.47325	DownRegulated	0.00325456	phytochrome interacting factor 3-like 1	.
AT3G62150	920.746	-3.46642	DownRegulated	9.23e-41	P-glycoprotein 21	.
AT3G42800	57.5283	-3.44348	DownRegulated	3.24e-08	unknown protein	.
AT4G25220	14.2851	-3.44159	DownRegulated	0.000580834	root hair specific 15	.
AT1G74890	13.9404	-3.43765	DownRegulated	0.00215471	response regulator 15	.
AT2G28040	11.6821	-3.43196	DownRegulated	0.00592535	Eukaryotic aspartyl protease family protein	.
AT1G75240	523.808	-3.42802	DownRegulated	1.64e-20	homeobox protein 33	.
AT1G21320	41.3903	-3.41719	DownRegulated	0.000980122	nucleotide binding;nucleic acid binding	.
AT5G46330	667.228	-3.41523	DownRegulated	4.34e-12	Leucine-rich receptor-like protein kinase family protein	.
AT5G18010	36.2721	-3.39539	DownRegulated	1.7e-05	SAUR-like auxin-responsive protein family	.
AT5G28630	34.7545	-3.38715	DownRegulated	9.69e-07	glycine-rich protein	.
AT1G33100	5.92462	-3.38445	DownRegulated	0.0322425	MATE efflux family protein	.
AT5G51470	17.879	-3.38208	DownRegulated	0.000270409	Auxin-responsive GH3 family protein	.
AT1G44830	23.2322	-3.37792	DownRegulated	0.00249492	Integrase-type DNA-binding superfamily protein	.
AT5G18170	1724.07	-3.3675	DownRegulated	8.76e-17	glutamate dehydrogenase 1	.
AT3G03850	32.0221	-3.3668	DownRegulated	4.36e-05	SAUR-like auxin-responsive protein family	.
AT3G25190	68.4158	-3.34801	DownRegulated	0.0532072	Vacuolar iron transporter (VIT) family protein	.
AT4G09160	431.402	-3.34271	DownRegulated	1.3e-14	SEC14 cytosolic factor family protein / phosphoglyceride transfer family protein	.
AT4G15290	17.0336	-3.34048	DownRegulated	0.0108824	Cellulose synthase family protein	.
AT5G64100	447.331	-3.33369	DownRegulated	3.06e-11	Peroxidase superfamily protein	.
AT2G22860	57.8983	-3.32901	DownRegulated	0.000797765	phytosulfokine 2 precursor	.
AT4G24150	18.941	-3.32629	DownRegulated	4.95e-05	growth-regulating factor 8	.
AT3G03820	56.7012	-3.32522	DownRegulated	1.25e-06	SAUR-like auxin-responsive protein family	.
AT4G10560	7.73568	-3.31465	DownRegulated	0.00874366	Cysteine/Histidine-rich C1 domain family protein	.
AT1G20470	11.596	-3.31438	DownRegulated	0.00328024	SAUR-like auxin-responsive protein family	.
AT2G31085	10.9771	-3.31149	DownRegulated	0.00545849	CLAVATA3/ESR-RELATED 6	.
AT5G04310	81.1301	-3.30534	DownRegulated	1.35e-11	Pectin lyase-like superfamily protein	.
AT1G10070	3229.81	-3.30439	DownRegulated	0.00435529	branched-chain amino acid transaminase 2	.
AT1G29450	72.042	-3.28103	DownRegulated	7.88e-07	SAUR-like auxin-responsive protein family	.
AT5G18080	58.6861	-3.27751	DownRegulated	0.000208918	SAUR-like auxin-responsive protein family	.
AT3G50560	116.42	-3.2774	DownRegulated	4.35e-21	NAD(P)-binding Rossmann-fold superfamily protein	.
AT5G03995	14.5698	-3.27303	DownRegulated	0.000701357	unknown protein	.
AT5G67060	43.1462	-3.2669	DownRegulated	1.18e-05	basic helix-loop-helix (bHLH) DNA-binding superfamily protein	.
AT5G23020	270.281	-3.2606	DownRegulated	3.05e-09	2-isopropylmalate synthase 2	.
AT5G47950	40.9796	-3.25904	DownRegulated	8.97e-06	HXXXD-type acyl-transferase family protein	.
AT3G54920	2513.2	-3.25778	DownRegulated	4.24e-15	Pectin lyase-like superfamily protein	.
AT1G78270	363.719	-3.24635	DownRegulated	4.92e-18	UDP-glucosyl transferase 85A4	.
AT3G29370	116.317	-3.24357	DownRegulated	7.59e-06	unknown protein	.
AT2G42870	388.492	-3.23903	DownRegulated	6.16e-21	phy rapidly regulated 1	.
AT1G09090	27.8403	-3.23333	DownRegulated	0.000104286	respiratory burst oxidase homolog B	.
AT1G52050	20.4164	-3.22982	DownRegulated	0.00388836	Mannose-binding lectin superfamily protein	.
AT5G59090	189.749	-3.21745	DownRegulated	3.1e-08	subtilase 4.12	.
AT1G75590	28.4172	-3.21541	DownRegulated	2.72e-05	SAUR-like auxin-responsive protein family	.
AT4G28720	113.329	-3.21117	DownRegulated	6e-06	Flavin-binding monooxygenase family protein	.
AT1G29420	7.22439	-3.20647	DownRegulated	0.0348084	SAUR-like auxin-responsive protein family	.
AT5G52882	1644.28	-3.19592	DownRegulated	1.93e-45	P-loop containing nucleoside triphosphate hydrolases superfamily protein	.
AT1G63330	7.48027	-3.19567	DownRegulated	0.0531899	Pentatricopeptide repeat (PPR) superfamily protein	.
AT1G60060	55.2013	-3.18752	DownRegulated	4.81e-07	Serine/threonine-protein kinase WNK (With No Lysine)-related	.
AT1G13430	12.1477	-3.18548	DownRegulated	0.0030803	sulfotransferase 4C	.
AT1G53990	13.7086	-3.18173	DownRegulated	0.0065029	GDSL-motif lipase 3	.
AT2G30010	486.172	-3.17829	DownRegulated	1.07e-19	TRICHOME BIREFRINGENCE-LIKE 45	.
AT2G19660	35.3979	-3.17327	DownRegulated	2.72e-06	Cysteine/Histidine-rich C1 domain family protein	.
AT1G11340	99.3034	-3.1732	DownRegulated	5.26e-08	S-locus lectin protein kinase family protein	.
AT1G22690	2103.25	-3.16602	DownRegulated	2e-32	Gibberellin-regulated family protein	.
AT4G01770	6.57304	-3.16013	DownRegulated	0.0377419	rhamnogalacturonan xylosyltransferase 1	.
AT2G37025	320.581	-3.15686	DownRegulated	1.79e-08	TRF-like 8	.
AT3G45710	150.133	-3.15147	DownRegulated	1.06e-15	Major facilitator superfamily protein	.
AT2G28970	23.1571	-3.14393	DownRegulated	0.000495648	Leucine-rich repeat protein kinase family protein	.
AT5G43890	28.4256	-3.13685	DownRegulated	0.00607153	Flavin-binding monooxygenase family protein	.
AT3G63440	168.367	-3.13558	DownRegulated	8.16e-11	cytokinin oxidase/dehydrogenase 6	.
AT3G24300	83.7857	-3.13514	DownRegulated	1.63e-06	ammonium transporter 1;3	.
AT1G62770	264.986	-3.13246	DownRegulated	1.03e-06	Plant invertase/pectin methylesterase inhibitor superfamily protein	.
AT2G44460	56.7883	-3.12867	DownRegulated	0.00606779	beta glucosidase 28	.
AT1G15050	10.0925	-3.11934	DownRegulated	0.0152697	indole-3-acetic acid inducible 34	.
AT5G59680	39.0325	-3.11249	DownRegulated	4.45e-05	Leucine-rich repeat protein kinase family protein	.
AT2G42170	484.083	-3.11138	DownRegulated	1.6e-09	Actin family protein	.
AT3G48970	25.6051	-3.11008	DownRegulated	0.00605838	Heavy metal transport/detoxification superfamily protein	.
AT5G05440	1096.91	-3.09793	DownRegulated	2.34e-16	Polyketide cyclase/dehydrase and lipid transport superfamily protein	.
AT2G42850	35.9766	-3.09503	DownRegulated	0.000204391	cytochrome P450, family 718	.
AT5G49630	86.1991	-3.09362	DownRegulated	3.42e-10	amino acid permease 6	.
AT4G24275	130.655	-3.09168	DownRegulated	2.27e-10	Identified as a screen for stress-responsive genes.	.
AT1G71400	160.824	-3.09073	DownRegulated	3.54e-23	receptor like protein 12	.
AT5G43520	20.7766	-3.08468	DownRegulated	0.00106557	Cysteine/Histidine-rich C1 domain family protein	.
AT5G66690	373.814	-3.08379	DownRegulated	4.36e-08	UDP-Glycosyltransferase superfamily protein	.
AT1G79760	16.0856	-3.06716	DownRegulated	0.000204771	downstream target of AGL15-4	.
AT3G13960	115.292	-3.0625	DownRegulated	2.33e-05	growth-regulating factor 5	.
AT3G06460	12.5302	-3.05537	DownRegulated	0.00280516	GNS1/SUR4 membrane protein family	.
AT5G43350	271.051	-3.05346	DownRegulated	3.44e-12	phosphate transporter 1;1	.
AT4G01335	12.7476	-3.05132	DownRegulated	0.0306257	FUNCTIONS IN: molecular_function unknown	.
AT1G13500	6.21719	-3.04766	DownRegulated	0.049035	Protein of unknown function (DUF1262)	.
AT1G77690	258.289	-3.04254	DownRegulated	5.92e-20	like AUX1 3	.
AT1G67328	9.25352	-3.03149	DownRegulated	0.0127551	other RNA	.
AT5G63180	212.621	-3.02636	DownRegulated	1.98e-22	Pectin lyase-like superfamily protein	.
AT3G47010	104.463	-3.02416	DownRegulated	2.61e-05	Glycosyl hydrolase family protein	.
AT1G75960	175.49	-3.0241	DownRegulated	1.97e-06	AMP-dependent synthetase and ligase family protein	.
AT2G05180	4.83384	-3.01965	DownRegulated	0.0542478	cytochrome P450, family 705, subfamily A, polypeptide 6	.
AT4G31380	17.5694	-3.01938	DownRegulated	0.000331991	FPF1-like protein 1	.
AT1G29430	97.0556	-3.01733	DownRegulated	7.98e-07	SAUR-like auxin-responsive protein family	.
AT1G75750	8393.79	-3.01695	DownRegulated	2.52e-12	GAST1 protein homolog 1	.
AT3G22540	7.76645	-3.01267	DownRegulated	0.0170085	Protein of unknown function (DUF1677)	.
AT1G30840	29.598	-3.00587	DownRegulated	2.97e-07	purine permease 4	.
AT1G49860	53.468	-3.0046	DownRegulated	1.52e-06	glutathione S-transferase (class phi) 14	.
AT3G21352	21.7227	-3.00136	DownRegulated	0.0200555	unknown protein	.
AT2G23600	1176.14	-3.00134	DownRegulated	5.89e-12	acetone-cyanohydrin lyase	.
AT3G25717	514.505	-2.9991	DownRegulated	2.23e-10	ROTUNDIFOLIA like 16	.
AT4G35770	14837.4	-2.98713	DownRegulated	7.28e-07	Rhodanese/Cell cycle control phosphatase superfamily protein	.
AT1G76190	11.1166	-2.97763	DownRegulated	0.0213038	SAUR-like auxin-responsive protein family	.
AT3G62280	21.5078	-2.97747	DownRegulated	4.02e-05	GDSL-like Lipase/Acylhydrolase superfamily protein	.
AT1G10550	90.6541	-2.9702	DownRegulated	4.35e-07	xyloglucan:xyloglucosyl transferase 33	.
AT3G49110	362.112	-2.97008	DownRegulated	2.79e-26	peroxidase CA	.
AT4G38860	295.686	-2.96016	DownRegulated	1.26e-05	SAUR-like auxin-responsive protein family	.
AT3G50750	203.274	-2.95969	DownRegulated	6.18e-16	BES1/BZR1 homolog 1	.
AT1G68940	22.7125	-2.95806	DownRegulated	4.02e-05	Armadillo/beta-catenin-like repeat family protein	.
AT5G58360	6.14911	-2.95572	DownRegulated	0.0320212	ovate family protein 3	.
AT3G51400	192.99	-2.95477	DownRegulated	8.47e-19	Arabidopsis protein of unknown function (DUF241)	.
AT5G25970	6.11255	-2.94733	DownRegulated	0.0367457	Core-2/I-branching beta-1,6-N-acetylglucosaminyltransferase family protein	.
AT1G73830	249.67	-2.9366	DownRegulated	0.0002459	BR enhanced expression 3	.
AT1G14220	7.29285	-2.93356	DownRegulated	0.0305794	Ribonuclease T2 family protein	.
AT5G48430	16.5487	-2.93208	DownRegulated	0.000221335	Eukaryotic aspartyl protease family protein	.
AT5G14920	7637.68	-2.9274	DownRegulated	2.72e-06	Gibberellin-regulated family protein	.
AT3G49970	29.9586	-2.92164	DownRegulated	0.00131022	Phototropic-responsive NPH3 family protein	.
AT5G15580	438.776	-2.91717	DownRegulated	3.21e-12	longifolia1	.
AT1G50040	246.41	-2.91584	DownRegulated	1.82e-06	Protein of unknown function (DUF1005)	.
AT1G15830	123.316	-2.9139	DownRegulated	7.19e-14	unknown protein	.
AT3G23510	56.5196	-2.90885	DownRegulated	1.2e-05	Cyclopropane-fatty-acyl-phospholipid synthase	.
AT3G13404	7.66453	-2.90661	DownRegulated	0.0291872	unknown protein	.
AT2G06850	6763.75	-2.90346	DownRegulated	1.27e-17	xyloglucan endotransglucosylase/hydrolase 4	.
AT3G58120	644.176	-2.90095	DownRegulated	4.14e-25	Basic-leucine zipper (bZIP) transcription factor family protein	.
AT5G06930	222.266	-2.89118	DownRegulated	1.26e-09	LOCATED IN: chloroplast	.
AT1G01110	47.3087	-2.87758	DownRegulated	0.000121081	IQ-domain 18	.
AT5G60520	6.98537	-2.87725	DownRegulated	0.0392829	Late embryogenesis abundant (LEA) protein-related	.
AT4G21400	314.332	-2.87704	DownRegulated	3.13e-09	cysteine-rich RLK (RECEPTOR-like protein kinase) 28	.
AT2G17740	36.1213	-2.869	DownRegulated	0.00305037	Cysteine/Histidine-rich C1 domain family protein	.
AT1G73300	24.7756	-2.86345	DownRegulated	0.00185845	serine carboxypeptidase-like 2	.
AT2G44745	9.99424	-2.85638	DownRegulated	0.0474637	WRKY family transcription factor	.
AT5G22930	40.77	-2.85459	DownRegulated	1.58e-06	Protein of unknown function (DUF1635)	.
AT5G10210	14.2814	-2.84548	DownRegulated	0.000921528	CONTAINS InterPro DOMAIN/s: C2 calcium-dependent membrane targeting (InterPro:IPR000008)	.
AT4G25090	44.3733	-2.84111	DownRegulated	2.92e-05	Riboflavin synthase-like superfamily protein	.
AT3G15540	237.459	-2.83792	DownRegulated	5.09e-09	indole-3-acetic acid inducible 19	.
AT5G52170	174.961	-2.82943	DownRegulated	0.00052744	homeodomain GLABROUS 7	.
AT1G12070	11.2645	-2.82843	DownRegulated	0.00377805	Immunoglobulin E-set superfamily protein	.
AT5G02540	323.577	-2.82219	DownRegulated	1.59e-08	NAD(P)-binding Rossmann-fold superfamily protein	.
AT4G25750	28.0214	-2.8164	DownRegulated	4.34e-05	ABC-2 type transporter family protein	.
AT5G25840	468.026	-2.81348	DownRegulated	9.74e-17	Protein of unknown function (DUF1677)	.
AT4G16515	115.007	-2.8126	DownRegulated	8.06e-11	Encodes a root meristem growth factor (RGF). Belongs to a family of functionally redundant homologous peptides that are secreted, tyrosine-sulfated, and expressed mainly in the stem cell area and the innermost layer of central columella cells. RGFs are required for maintenance of the root stem cell niche and transit amplifying cell proliferation. Members of this family include: At5g60810 (RGF1), …	.
AT5G38100	16.7944	-2.8108	DownRegulated	0.000885102	S-adenosyl-L-methionine-dependent methyltransferases superfamily protein	.
AT2G18300	1106.09	-2.81065	DownRegulated	2e-22	basic helix-loop-helix (bHLH) DNA-binding superfamily protein	.
AT5G14110	7.1462	-2.81037	DownRegulated	0.0287726	Protein of unknown function (DUF 3339)	.
AT1G17345	28.5748	-2.80753	DownRegulated	0.000177862	SAUR-like auxin-responsive protein family	.
AT2G36400	629.311	-2.7921	DownRegulated	3.84e-16	growth-regulating factor 3	.
AT1G66450	10.7794	-2.7841	DownRegulated	0.00629043	Cysteine/Histidine-rich C1 domain family protein	.
AT1G08930	2409.28	-2.78336	DownRegulated	4.13e-16	Major facilitator superfamily protein	.
AT2G42430	12.4538	-2.77869	DownRegulated	0.00234471	lateral organ boundaries-domain 16	.
AT2G17880	463.085	-2.77709	DownRegulated	8.53e-06	Chaperone DnaJ-domain superfamily protein	.
AT4G17460	742.88	-2.76569	DownRegulated	2.46e-17	Homeobox-leucine zipper protein 4 (HB-4) / HD-ZIP protein	.
AT2G19970	28.2892	-2.75633	DownRegulated	4.31e-05	CAP (Cysteine-rich secretory proteins, Antigen 5, and Pathogenesis-related 1 protein) superfamily protein	.
AT4G31620	30.9929	-2.75161	DownRegulated	0.00179439	Transcriptional factor B3 family protein	.
AT1G17250	19.4299	-2.73915	DownRegulated	0.000989178	receptor like protein 3	.
AT4G08780	16.7929	-2.7363	DownRegulated	0.00244679	Peroxidase superfamily protein	.
AT4G16780	505.742	-2.73467	DownRegulated	3.6e-06	homeobox protein 2	.
AT4G36410	432.36	-2.72773	DownRegulated	5.02e-09	ubiquitin-conjugating enzyme 17	.
AT1G47600	77.2689	-2.72564	DownRegulated	2.18e-12	beta glucosidase 34	.
AT1G52070	89.4092	-2.72562	DownRegulated	3.27e-06	Mannose-binding lectin superfamily protein	.
AT1G33811	665.058	-2.72393	DownRegulated	6.65e-21	GDSL-like Lipase/Acylhydrolase superfamily protein	.
AT1G11260	8441.44	-2.72267	DownRegulated	9.86e-10	sugar transporter 1	.
AT4G32460	476.482	-2.71574	DownRegulated	1.56e-08	Protein of unknown function, DUF642	.
AT1G05250	137.036	-2.71176	DownRegulated	5.91e-10	Peroxidase superfamily protein	.
AT2G21080	216.713	-2.70843	DownRegulated	7.44e-15	unknown protein	.
AT5G06630	40.9238	-2.70515	DownRegulated	0.000149232	proline-rich extensin-like family protein	.
AT1G10000	6.50655	-2.7028	DownRegulated	0.0244242	Ribonuclease H-like superfamily protein	.
AT1G21510	7.78107	-2.69927	DownRegulated	0.0157067	unknown protein	.
AT4G00950	177.22	-2.69721	DownRegulated	1.5e-16	Protein of unknown function (DUF688)	.
AT4G13310	6.47316	-2.69653	DownRegulated	0.0424656	cytochrome P450, family 71, subfamily A, polypeptide 20	.
AT5G63820	19.1469	-2.68894	DownRegulated	0.000215123	Protein of unknown function (DUF626)	.
AT1G58370	76.9401	-2.6887	DownRegulated	1.11e-09	glycosyl hydrolase family 10 protein / carbohydrate-binding domain-containing protein	.
AT1G02810	46.4702	-2.68859	DownRegulated	0.00151291	Plant invertase/pectin methylesterase inhibitor superfamily	.
AT4G38420	716.815	-2.68486	DownRegulated	2.97e-22	SKU5 similar 9	.
AT5G05320	100.567	-2.67997	DownRegulated	6.33e-14	FAD/NAD(P)-binding oxidoreductase family protein	.
AT2G28690	16.5108	-2.6787	DownRegulated	0.00529099	Protein of unknown function (DUF1635)	.
AT5G23780	9.26341	-2.67583	DownRegulated	0.0187681	DOMAIN OF UNKNOWN FUNCTION 724 9	.
AT2G19800	4094.07	-2.67235	DownRegulated	8.62e-10	myo-inositol oxygenase 2	.
AT4G36670	1033.43	-2.66973	DownRegulated	1.38e-16	Major facilitator superfamily protein	.
AT1G67148	29.572	-2.66862	DownRegulated	0.00189601	unknown protein	.
AT1G14390	27.2133	-2.66674	DownRegulated	0.0002585	Leucine-rich repeat protein kinase family protein	.
AT4G07820	62.859	-2.65393	DownRegulated	3.57e-05	CAP (Cysteine-rich secretory proteins, Antigen 5, and Pathogenesis-related 1 protein) superfamily protein	.
AT1G16445	60.7911	-2.65139	DownRegulated	5.09e-07	S-adenosyl-L-methionine-dependent methyltransferases superfamily protein	.
AT3G23800	95.9155	-2.64985	DownRegulated	9.45e-07	selenium-binding protein 3	.
AT2G03090	211.839	-2.64748	DownRegulated	2.43e-08	expansin A15	.
AT4G11290	73.0988	-2.6454	DownRegulated	0.00127404	Peroxidase superfamily protein	.
AT1G16390	114.435	-2.64504	DownRegulated	1.08e-06	organic cation/carnitine transporter 3	.
AT1G73270	26.8988	-2.64493	DownRegulated	0.0045184	serine carboxypeptidase-like 6	.
AT4G29310	314.908	-2.64447	DownRegulated	6.56e-10	Protein of unknown function (DUF1005)	.
AT5G41761	55.5477	-2.64171	DownRegulated	2.46e-05	unknown protein	.
AT3G54260	238.776	-2.63695	DownRegulated	3.93e-06	TRICHOME BIREFRINGENCE-LIKE 36	.
AT5G44700	23.3687	-2.63474	DownRegulated	0.00454396	Leucine-rich repeat transmembrane protein kinase	.
AT3G16240	11532.5	-2.63436	DownRegulated	7.39e-21	delta tonoplast integral protein	.
AT3G16530	515.908	-2.63272	DownRegulated	2.32e-13	Legume lectin family protein	.
AT3G26200	132.212	-2.6325	DownRegulated	6.72e-11	cytochrome P450, family 71, subfamily B, polypeptide 22	.
AT3G61210	420.857	-2.62862	DownRegulated	3.79e-09	S-adenosyl-L-methionine-dependent methyltransferases superfamily protein	.
AT4G38840	265.871	-2.62828	DownRegulated	4.7e-05	SAUR-like auxin-responsive protein family	.
AT4G18197	169.77	-2.6282	DownRegulated	4.95e-17	purine permease 7	.
AT2G18196	86.4366	-2.62353	DownRegulated	2.88e-06	Heavy metal transport/detoxification superfamily protein	.
AT4G08770	82.9086	-2.62099	DownRegulated	1.68e-06	Peroxidase superfamily protein	.
AT5G35525	22.8202	-2.61624	DownRegulated	0.000542397	PLAC8 family protein	.
AT2G36110	8.47632	-2.61405	DownRegulated	0.0341748	Polynucleotidyl transferase, ribonuclease H-like superfamily protein	.
AT1G47840	54.7325	-2.61217	DownRegulated	3.3e-07	hexokinase 3	.
AT1G61840	7.23636	-2.6088	DownRegulated	0.0306419	Cysteine/Histidine-rich C1 domain family protein	.
AT4G12480	1343.67	-2.60796	DownRegulated	6.89e-11	Bifunctional inhibitor/lipid-transfer protein/seed storage 2S albumin superfamily protein	.
AT5G53250	85.731	-2.60638	DownRegulated	2.04e-05	arabinogalactan protein 22	.
AT4G25400	27.3079	-2.60358	DownRegulated	0.00129863	basic helix-loop-helix (bHLH) DNA-binding superfamily protein	.
AT4G20240	54.5003	-2.59717	DownRegulated	0.00105357	cytochrome P450, family 71, subfamily A, polypeptide 27	.
AT1G80830	594.209	-2.58737	DownRegulated	1.78e-12	natural resistance-associated macrophage protein 1	.
AT2G02020	91.6192	-2.58563	DownRegulated	2.11e-06	Major facilitator superfamily protein	.
AT4G02270	69.6542	-2.58385	DownRegulated	1.14e-06	root hair specific 13	.
AT3G14940	374.093	-2.57802	DownRegulated	5.7e-13	phosphoenolpyruvate carboxylase 3	.
AT1G31770	258.086	-2.57581	DownRegulated	5.83e-07	ATP-binding cassette 14	.
AT1G70850	3433.27	-2.57564	DownRegulated	3.74e-10	MLP-like protein 34	.
AT1G77210	764.17	-2.56401	DownRegulated	1.19e-05	sugar transporter 14	.
AT3G59480	58.5844	-2.56094	DownRegulated	8.26e-08	pfkB-like carbohydrate kinase family protein	.
AT1G34760	188.24	-2.55889	DownRegulated	5.52e-07	general regulatory factor 11	.
AT1G51470	70.2321	-2.551	DownRegulated	1.06e-11	beta glucosidase 35	.
AT5G59010	327.814	-2.55074	DownRegulated	2.71e-14	Protein kinase protein with tetratricopeptide repeat domain	.
AT3G60580	12.5527	-2.54916	DownRegulated	0.0179277	C2H2-like zinc finger protein	.
AT3G16900	7.29015	-2.5455	DownRegulated	0.0410873	Protein of unknown function (DUF567)	.
AT3G49620	73.0652	-2.54162	DownRegulated	0.00121545	2-oxoglutarate (2OG) and Fe(II)-dependent oxygenase superfamily protein	.
AT2G29330	45.9018	-2.53784	DownRegulated	0.000104798	tropinone reductase	.
AT1G76410	138.7	-2.53436	DownRegulated	0.000376989	RING/U-box superfamily protein	.
AT3G23880	254.924	-2.53396	DownRegulated	2.78e-05	F-box and associated interaction domains-containing protein	.
AT5G48010	324.264	-2.52977	DownRegulated	1.55e-05	thalianol synthase 1	.
AT5G63650	136.287	-2.52786	DownRegulated	6.4e-06	SNF1-related protein kinase 2.5	.
AT1G79360	111.541	-2.52771	DownRegulated	0.00654802	organic cation/carnitine transporter 2	.
AT3G10120	102.855	-2.51981	DownRegulated	4.9e-07	unknown protein	.
AT3G14310	2428.22	-2.51821	DownRegulated	1.2e-12	pectin methylesterase 3	.
AT2G21200	17.8317	-2.51755	DownRegulated	0.0240594	SAUR-like auxin-responsive protein family	.
AT4G37340	14.8888	-2.51605	DownRegulated	0.00360028	cytochrome P450, family 81, subfamily D, polypeptide 3	.
AT4G22710	26.9052	-2.51339	DownRegulated	4.91e-05	cytochrome P450, family 706, subfamily A, polypeptide 2	.
AT5G63600	598.11	-2.50739	DownRegulated	3.42e-06	flavonol synthase 5	.
AT3G61198	46.4782	-2.50365	DownRegulated	0.00104364	other RNA	.
AT1G09570	2728.02	-2.50336	DownRegulated	3.35e-11	phytochrome A	.
AT4G19380	69.2363	-2.49907	DownRegulated	2.11e-06	Long-chain fatty alcohol dehydrogenase family protein	.
AT5G10430	620.489	-2.49613	DownRegulated	2.95e-11	arabinogalactan protein 4	.
AT5G44920	65.6909	-2.49586	DownRegulated	1.58e-05	Toll-Interleukin-Resistance (TIR) domain family protein	.
AT2G29740	155.736	-2.49311	DownRegulated	1.33e-11	UDP-glucosyl transferase 71C2	.
AT4G01390	36.2544	-2.49292	DownRegulated	0.00271717	TRAF-like family protein	.
AT3G52525	18.2391	-2.48597	DownRegulated	0.00096963	ovate family protein 6	.
AT1G56680	11.3437	-2.48329	DownRegulated	0.0178655	Chitinase family protein	.
AT4G29140	286.149	-2.48306	DownRegulated	2.96e-12	MATE efflux family protein	.
AT1G03090	4675.06	-2.47909	DownRegulated	0.000261552	methylcrotonyl-CoA carboxylase alpha chain, mitochondrial / 3-methylcrotonyl-CoA carboxylase 1 (MCCA)	.
AT1G64210	12.3904	-2.47458	DownRegulated	0.00512626	Leucine-rich repeat protein kinase family protein	.
AT5G42680	98.4671	-2.47202	DownRegulated	0.0015858	Protein of unknown function, DUF617	.
AT3G02885	46.1626	-2.47037	DownRegulated	0.00134358	GAST1 protein homolog 5	.
AT1G73280	35.6441	-2.46819	DownRegulated	6.06e-05	serine carboxypeptidase-like 3	.
AT4G28250	280.714	-2.46778	DownRegulated	2.37e-06	expansin B3	.
AT2G31020	84.9654	-2.46623	DownRegulated	9e-05	OSBP(oxysterol binding protein)-related protein 1A	.
AT4G25260	411.216	-2.46518	DownRegulated	9.41e-29	Plant invertase/pectin methylesterase inhibitor superfamily protein	.
AT1G30760	45.0616	-2.46462	DownRegulated	1.61e-05	FAD-binding Berberine family protein	.
AT4G03190	602.985	-2.46437	DownRegulated	7.08e-07	GRR1-like protein 1	.
AT3G60390	310.737	-2.4639	DownRegulated	5.09e-09	homeobox-leucine zipper protein 3	.
AT1G31310	39.9498	-2.46213	DownRegulated	0.0320847	hydroxyproline-rich glycoprotein family protein	.
AT4G28850	16.4621	-2.46055	DownRegulated	0.0181386	xyloglucan endotransglucosylase/hydrolase 26	.
AT3G50310	18.6279	-2.45891	DownRegulated	0.0100545	mitogen-activated protein kinase kinase kinase 20	.
AT1G49320	54.591	-2.45338	DownRegulated	0.000203235	unknown seed protein like 1	.
AT3G62780	10.0984	-2.45292	DownRegulated	0.0212775	Calcium-dependent lipid-binding (CaLB domain) family protein	.
AT4G19820	14.5395	-2.45233	DownRegulated	0.0146383	Glycosyl hydrolase family protein with chitinase insertion domain	.
AT1G19050	173.089	-2.45158	DownRegulated	0.000188766	response regulator 7	.
AT4G01680	64.4643	-2.45101	DownRegulated	2.55e-05	myb domain protein 55	.
AT5G14230	128.905	-2.44842	DownRegulated	1.34e-13	CONTAINS InterPro DOMAIN/s: Ankyrin repeat-containing domain (InterPro:IPR020683), Ankyrin repeat (InterPro:IPR002110)	.
AT1G59780	7.78798	-2.44683	DownRegulated	0.0294031	NB-ARC domain-containing disease resistance protein	.
AT1G29025	42.0289	-2.44476	DownRegulated	0.00106827	Calcium-binding EF-hand family protein	.
AT1G14210	357.358	-2.44286	DownRegulated	1.22e-24	Ribonuclease T2 family protein	.
AT5G57770	18.7475	-2.43946	DownRegulated	0.0029618	Plant protein of unknown function (DUF828) with plant pleckstrin homology-like region	.
AT4G28190	300.906	-2.43863	DownRegulated	7.89e-13	Developmental regulator, ULTRAPETALA	.
AT1G14185	24.4017	-2.43848	DownRegulated	0.00044782	Glucose-methanol-choline (GMC) oxidoreductase family protein	.
AT1G31320	36.8025	-2.43819	DownRegulated	0.000593049	LOB domain-containing protein 4	.
AT4G15990	32.8267	-2.43695	DownRegulated	0.000172922	unknown protein	.
AT2G01913	30.8454	-2.43583	DownRegulated	7.22e-05	unknown protein	.
AT5G11420	1236.77	-2.43377	DownRegulated	1.68e-34	Protein of unknown function, DUF642	.
AT1G06350	28.6089	-2.43086	DownRegulated	0.000195115	Fatty acid desaturase family protein	.
AT5G03355	151.519	-2.4288	DownRegulated	1.75e-09	#N/A	.
AT5G19230	325.239	-2.42717	DownRegulated	2.63e-08	Glycoprotein membrane precursor GPI-anchored	.
AT2G33810	226.568	-2.42643	DownRegulated	1.37e-06	squamosa promoter binding protein-like 3	.
AT1G36060	480.33	-2.42485	DownRegulated	0.00134967	Integrase-type DNA-binding superfamily protein	.
AT4G28180	126.784	-2.42263	DownRegulated	5.86e-11	unknown protein	.
AT1G13510	9.58216	-2.41922	DownRegulated	0.0399214	Protein of unknown function (DUF1262)	.
AT2G30670	11.2064	-2.41266	DownRegulated	0.0129406	NAD(P)-binding Rossmann-fold superfamily protein	.
AT1G19610	48.3793	-2.41201	DownRegulated	0.000173488	Arabidopsis defensin-like protein	.
AT5G62340	37.5578	-2.41107	DownRegulated	0.00662457	Plant invertase/pectin methylesterase inhibitor superfamily protein	.
AT1G69520	38.2845	-2.40838	DownRegulated	3.49e-05	S-adenosyl-L-methionine-dependent methyltransferases superfamily protein	.
AT5G66590	187.75	-2.408	DownRegulated	3.16e-05	CAP (Cysteine-rich secretory proteins, Antigen 5, and Pathogenesis-related 1 protein) superfamily protein	.
AT1G19540	246.797	-2.4079	DownRegulated	0.00085069	NmrA-like negative transcriptional regulator family protein	.
AT1G64590	73.9638	-2.4077	DownRegulated	0.00370005	NAD(P)-binding Rossmann-fold superfamily protein	.
AT2G38120	1430.37	-2.40329	DownRegulated	1.63e-31	Transmembrane amino acid transporter family protein	.
AT5G49730	847.565	-2.39959	DownRegulated	1.11e-09	ferric reduction oxidase 6	.
AT2G44740	63.6707	-2.39262	DownRegulated	3.57e-06	cyclin p4;1	.
AT4G18205	305.948	-2.38982	DownRegulated	7.23e-15	Nucleotide-sugar transporter family protein	.
AT5G53950	6.62684	-2.38973	DownRegulated	0.0516439	NAC (No Apical Meristem) domain transcriptional regulator superfamily protein	.
AT1G23850	36.3404	-2.38947	DownRegulated	3.94e-05	unknown protein	.
AT2G34960	17.734	-2.38929	DownRegulated	0.00373572	cationic amino acid transporter 5	.
AT4G19680	12.4863	-2.38156	DownRegulated	0.0505609	iron regulated transporter 2	.
AT5G47990	377.614	-2.38075	DownRegulated	0.00124539	cytochrome P450, family 705, subfamily A, polypeptide 5	.
AT5G39580	251.379	-2.37828	DownRegulated	8.54e-05	Peroxidase superfamily protein	.
AT1G73340	7.62288	-2.37664	DownRegulated	0.0381922	Cytochrome P450 superfamily protein	.
AT4G19370	49.5372	-2.37125	DownRegulated	1.96e-06	Protein of unknown function (DUF1218)	.
AT4G22390	10.749	-2.36596	DownRegulated	0.010409	F-box associated ubiquitination effector family protein	.
AT1G29510	102.995	-2.3612	DownRegulated	1.35e-05	SAUR-like auxin-responsive protein family	.
AT4G11547	7.56512	-2.36101	DownRegulated	0.0283379	#N/A	.
AT5G62360	366.52	-2.35965	DownRegulated	0.000754568	Plant invertase/pectin methylesterase inhibitor superfamily protein	.
AT4G02850	29.5222	-2.35923	DownRegulated	0.000960376	phenazine biosynthesis PhzC/PhzF family protein	.
AT3G54040	185.894	-2.35889	DownRegulated	8.3e-05	PAR1 protein	.
AT1G49130	348.747	-2.35875	DownRegulated	5.44e-06	B-box type zinc finger protein with CCT domain	.
AT4G19030	112.113	-2.35382	DownRegulated	3.88e-08	NOD26-like major intrinsic protein 1	.
AT1G80280	294.132	-2.35269	DownRegulated	3.06e-09	alpha/beta-Hydrolases superfamily protein	.
AT4G34800	7.29816	-2.35223	DownRegulated	0.0411415	SAUR-like auxin-responsive protein family	.
AT1G65970	710.089	-2.35047	DownRegulated	9.23e-05	thioredoxin-dependent peroxidase 2	.
AT2G35270	25.6687	-2.34114	DownRegulated	0.00270675	Predicted AT-hook DNA-binding family protein	.
AT1G11545	460.411	-2.33903	DownRegulated	9.15e-15	xyloglucan endotransglucosylase/hydrolase 8	.
AT1G36940	53.4899	-2.33448	DownRegulated	1.47e-05	unknown protein	.
AT4G26830	19.65	-2.33393	DownRegulated	0.00864064	O-Glycosyl hydrolases family 17 protein	.
AT1G22500	599.667	-2.33271	DownRegulated	1.23e-21	RING/U-box superfamily protein	.
AT4G22080	10.5908	-2.3324	DownRegulated	0.0378435	root hair specific 14	.
AT3G28960	20.8518	-2.32788	DownRegulated	0.00262647	Transmembrane amino acid transporter family protein	.
AT2G41550	91.2135	-2.32777	DownRegulated	0.00121614	Rho termination factor	.
AT4G32990	11.3763	-2.32443	DownRegulated	0.00966403	Transducin/WD40 repeat-like superfamily protein	.
AT2G23630	12.9045	-2.32313	DownRegulated	0.0374828	SKU5 similar 16	.
AT5G03570	26.409	-2.32312	DownRegulated	0.000156554	iron regulated 2	.
AT3G45160	280.474	-2.32173	DownRegulated	6.02e-05	Putative membrane lipoprotein	.
AT1G76952	10.1787	-2.32132	DownRegulated	0.029214	inflorescence deficient in abscission (IDA)-like 5	.
AT4G21903	25.6407	-2.32109	DownRegulated	0.00303157	MATE efflux family protein	.
AT1G26250	52.4544	-2.32105	DownRegulated	0.0216335	Proline-rich extensin-like family protein	.
AT5G52900	546.915	-2.32089	DownRegulated	3.24e-11	unknown protein	.
AT5G62920	144.29	-2.31942	DownRegulated	6.02e-05	response regulator 6	.
AT3G51410	11.9359	-2.31311	DownRegulated	0.0453762	Arabidopsis protein of unknown function (DUF241)	.
AT2G18328	47.3028	-2.31224	DownRegulated	0.000361207	RAD-like 4	.
AT5G20240	33.8917	-2.31077	DownRegulated	0.00167941	K-box region and MADS-box transcription factor family protein	.
AT5G63140	153.712	-2.30931	DownRegulated	4.51e-08	purple acid phosphatase 29	.
AT4G30410	81.1355	-2.30828	DownRegulated	4.9e-06	sequence-specific DNA binding transcription factors	.
AT1G67400	99.2761	-2.30755	DownRegulated	1.52e-09	ELMO/CED-12 family protein	.
AT5G48950	12.2928	-2.30123	DownRegulated	0.0057527	Thioesterase superfamily protein	.
AT2G15080	450.932	-2.29544	DownRegulated	4.23e-10	receptor like protein 19	.
AT2G08220	14.5867	-2.29378	DownRegulated	0.0043721	#N/A	.
AT4G12510	122.284	-2.29224	DownRegulated	0.00310628	Bifunctional inhibitor/lipid-transfer protein/seed storage 2S albumin superfamily protein	.
AT2G22122	129.025	-2.29074	DownRegulated	3.28e-14	unknown protein	.
AT4G34760	209.739	-2.29045	DownRegulated	3.98e-05	SAUR-like auxin-responsive protein family	.
AT5G44020	7143.54	-2.28446	DownRegulated	2.13e-09	HAD superfamily, subfamily IIIB acid phosphatase	.
AT1G76990	2219.2	-2.28284	DownRegulated	3.62e-15	ACT domain repeat 3	.
AT1G03457	248.949	-2.28066	DownRegulated	4.03e-13	RNA-binding (RRM/RBD/RNP motifs) family protein	.
AT4G27450	1902.64	-2.27622	DownRegulated	0.000408569	Aluminium induced protein with YGL and LRDR motifs	.
AT3G01860	219.033	-2.27598	DownRegulated	3.22e-16	unknown protein	.
AT3G06770	361.262	-2.27579	DownRegulated	4.49e-14	Pectin lyase-like superfamily protein	.
AT1G66180	2067.24	-2.2736	DownRegulated	4.73e-05	Eukaryotic aspartyl protease family protein	.
AT1G52830	25.6484	-2.27341	DownRegulated	0.0354264	indole-3-acetic acid 6	.
AT3G57130	16.3662	-2.27332	DownRegulated	0.00190764	Ankyrin repeat family protein / BTB/POZ domain-containing protein	.
AT2G31900	81.7432	-2.27211	DownRegulated	1.93e-07	myosin-like protein XIF	.
AT3G30775	7088.46	-2.26825	DownRegulated	5.01e-05	Methylenetetrahydrofolate reductase family protein	.
AT1G12740	50.3209	-2.26414	DownRegulated	0.000724813	cytochrome P450, family 87, subfamily A, polypeptide 2	.
AT1G04180	47.0486	-2.26336	DownRegulated	0.0394827	YUCCA 9	.
AT5G10520	63.3055	-2.26259	DownRegulated	7.3e-06	ROP binding protein kinases 1	.
AT1G12080	638.08	-2.25604	DownRegulated	1.68e-06	Vacuolar calcium-binding protein-related	.
AT2G01818	34.0703	-2.25431	DownRegulated	1.41e-05	PLATZ transcription factor family protein	.
AT5G03150	196.758	-2.25429	DownRegulated	1.79e-08	C2H2-like zinc finger protein	.
AT4G05200	96.4869	-2.25405	DownRegulated	0.000753513	cysteine-rich RLK (RECEPTOR-like protein kinase) 25	.
AT3G63088	15.5822	-2.25291	DownRegulated	0.0541361	ROTUNDIFOLIA like 14	.
AT1G21100	467.399	-2.2526	DownRegulated	9.33e-06	O-methyltransferase family protein	.
AT5G26280	1411.3	-2.25097	DownRegulated	7.9e-09	TRAF-like family protein	.
AT4G10310	14.6323	-2.24966	DownRegulated	0.0199605	high-affinity K+ transporter 1	.
AT4G38390	20.7545	-2.24583	DownRegulated	0.0092843	root hair specific 17	.
AT2G26710	194.868	-2.24409	DownRegulated	2.61e-11	Cytochrome P450 superfamily protein	.
AT3G63470	31.8459	-2.24307	DownRegulated	0.0021113	serine carboxypeptidase-like 40	.
AT2G24980	105.558	-2.23721	DownRegulated	6.89e-05	Proline-rich extensin-like family protein	.
AT5G28770	1339.37	-2.23694	DownRegulated	1.03e-21	bZIP transcription factor family protein	.
AT2G15370	19.0719	-2.23675	DownRegulated	0.0413955	fucosyltransferase 5	.
AT1G75490	67.3648	-2.23571	DownRegulated	0.00143597	Integrase-type DNA-binding superfamily protein	.
AT4G13390	56.7964	-2.23518	DownRegulated	0.000241734	Proline-rich extensin-like family protein	.
AT2G42380	190.516	-2.23464	DownRegulated	7.13e-05	Basic-leucine zipper (bZIP) transcription factor family protein	.
AT3G51910	258.252	-2.2343	DownRegulated	1.02e-07	heat shock transcription factor A7A	.
AT3G55646	13.0686	-2.23031	DownRegulated	0.0142641	unknown protein	.
AT4G29080	273.285	-2.2285	DownRegulated	1.93e-07	phytochrome-associated protein 2	.
AT2G15880	3095	-2.22425	DownRegulated	0.000429323	Leucine-rich repeat (LRR) family protein	.
AT5G19160	39.668	-2.2237	DownRegulated	0.00476749	TRICHOME BIREFRINGENCE-LIKE 11	.
AT5G44680	893.143	-2.22355	DownRegulated	1.43e-06	DNA glycosylase superfamily protein	.
AT3G28650	15.8966	-2.22227	DownRegulated	0.0028041	Cysteine/Histidine-rich C1 domain family protein	.
AT5G05690	4423.47	-2.22205	DownRegulated	3.98e-12	Cytochrome P450 superfamily protein	.
AT1G24320	12.2695	-2.22085	DownRegulated	0.0442297	Six-hairpin glycosidases superfamily protein	.
AT5G09220	1161.96	-2.21077	DownRegulated	9.61e-05	amino acid permease 2	.
AT5G01240	769.998	-2.21074	DownRegulated	9.88e-10	like AUXIN RESISTANT 1	.
AT1G33240	1369.37	-2.20879	DownRegulated	1.78e-17	GT-2-like 1	.
AT5G39190	275.974	-2.20875	DownRegulated	0.000145149	germin-like protein 2	.
AT2G13960	16.3954	-2.20863	DownRegulated	0.00336809	Homeodomain-like superfamily protein	.
AT5G15130	61.2361	-2.20845	DownRegulated	4.97e-05	WRKY DNA-binding protein 72	.
AT1G62262	12.4495	-2.20536	DownRegulated	0.0131545	SLAC1 homologue 4	.
AT2G37130	1893.05	-2.20357	DownRegulated	5.53e-19	Peroxidase superfamily protein	.
AT3G06070	384.752	-2.19675	DownRegulated	2.88e-06	unknown protein	.
AT5G24580	62.9821	-2.1938	DownRegulated	1.31e-05	Heavy metal transport/detoxification superfamily protein	.
AT5G14470	133.887	-2.19134	DownRegulated	0.00663204	GHMP kinase family protein	.
AT2G22980	1328.68	-2.1903	DownRegulated	1.16e-09	serine carboxypeptidase-like 13	.
AT2G16970	11.2807	-2.18737	DownRegulated	0.0261248	Major facilitator superfamily protein	.
AT3G05900	1976.46	-2.18569	DownRegulated	5.95e-10	neurofilament protein-related	.
AT5G03890	15.6104	-2.18373	DownRegulated	0.00413353	unknown protein	.
AT1G11740	68.7656	-2.18077	DownRegulated	1.9e-06	ankyrin repeat family protein	.
AT3G26760	102	-2.17117	DownRegulated	0.00122986	NAD(P)-binding Rossmann-fold superfamily protein	.
AT2G43200	113.805	-2.16891	DownRegulated	3.1e-08	S-adenosyl-L-methionine-dependent methyltransferases superfamily protein	.
AT1G14280	696.125	-2.16673	DownRegulated	1.26e-10	phytochrome kinase substrate 2	.
AT1G72850	8.3769	-2.16561	DownRegulated	0.0529975	Disease resistance protein (TIR-NBS class)	.
AT2G34510	780.782	-2.16314	DownRegulated	5.46e-05	Protein of unknown function, DUF642	.
AT4G15233	267.888	-2.16219	DownRegulated	2.12e-07	ABC-2 and Plant PDR ABC-type transporter family protein	.
AT5G20250	24189.4	-2.1619	DownRegulated	1.15e-07	Raffinose synthase family protein	.
AT4G22230	18.2055	-2.1596	DownRegulated	0.0171209	Arabidopsis defensin-like protein	.
AT1G05810	351.677	-2.15878	DownRegulated	1.04e-13	RAB GTPase homolog A5E	.
AT4G13330	115.424	-2.15854	DownRegulated	7.18e-07	S-adenosyl-L-methionine-dependent methyltransferases superfamily protein	.
AT4G25707	28.7882	-2.15825	DownRegulated	0.00505384	unknown protein	.
AT1G01580	55.8668	-2.15788	DownRegulated	0.0058405	ferric reduction oxidase 2	.
AT4G25110	68.1211	-2.15688	DownRegulated	0.000367011	metacaspase 2	.
AT4G22560	23.5009	-2.15576	DownRegulated	0.0116153	unknown protein	.
AT1G52750	142.224	-2.15422	DownRegulated	1.32e-09	alpha/beta-Hydrolases superfamily protein	.
AT3G60940	10.4036	-2.15363	DownRegulated	0.054649	Putative endonuclease or glycosyl hydrolase	.
AT1G11000	120.957	-2.15352	DownRegulated	9.94e-06	Seven transmembrane MLO family protein	.
AT3G16660	477.413	-2.15267	DownRegulated	0.000386145	Pollen Ole e 1 allergen and extensin family protein	.
AT5G50335	101.931	-2.15067	DownRegulated	0.0204808	unknown protein	.
AT3G15510	118.04	-2.14957	DownRegulated	1.75e-10	NAC domain containing protein 2	.
AT1G76500	27.8204	-2.14933	DownRegulated	0.00539192	Predicted AT-hook DNA-binding family protein	.
AT5G59080	275.48	-2.14597	DownRegulated	2.64e-07	unknown protein	.
AT3G57670	21.4	-2.14482	DownRegulated	0.0040436	C2H2-type zinc finger family protein	.
AT3G26320	29.7532	-2.14281	DownRegulated	0.00232505	cytochrome P450, family 71, subfamily B, polypeptide 36	.
AT4G11320	4117.61	-2.14279	DownRegulated	2.42e-06	Papain family cysteine protease	.
AT4G27970	57.7949	-2.13654	DownRegulated	2.44e-05	SLAC1 homologue 2	.
AT1G03620	82.6946	-2.13653	DownRegulated	0.000469922	ELMO/CED-12 family protein	.
AT1G17430	85.1232	-2.13542	DownRegulated	2.72e-06	alpha/beta-Hydrolases superfamily protein	.
AT1G61560	100.217	-2.13495	DownRegulated	9.39e-06	Seven transmembrane MLO family protein	.
AT4G22666	55.1086	-2.13472	DownRegulated	0.000414163	Bifunctional inhibitor/lipid-transfer protein/seed storage 2S albumin superfamily protein	.
AT3G28860	1495.16	-2.13226	DownRegulated	4.25e-10	ATP binding cassette subfamily B19	.
AT1G78120	108.053	-2.12505	DownRegulated	1.6e-05	Tetratricopeptide repeat (TPR)-like superfamily protein	.
AT5G01740	252.516	-2.12023	DownRegulated	0.000462266	Nuclear transport factor 2 (NTF2) family protein	.
AT5G57530	24.2428	-2.11954	DownRegulated	0.00447283	xyloglucan endotransglucosylase/hydrolase 12	.
AT2G31010	719.705	-2.11913	DownRegulated	5.4e-08	Protein kinase superfamily protein	.
AT5G22940	287.076	-2.11847	DownRegulated	1e-09	FRA8 homolog	.
AT2G39040	19.4563	-2.11807	DownRegulated	0.031271	Peroxidase superfamily protein	.
AT1G22880	15.0212	-2.11727	DownRegulated	0.0417909	cellulase 5	.
AT2G46210	19.7604	-2.1161	DownRegulated	0.00720481	Fatty acid/sphingolipid desaturase	.
AT1G73330	3632.07	-2.11406	DownRegulated	7.07e-07	drought-repressed 4	.
AT5G19040	25.769	-2.11391	DownRegulated	0.000471938	isopentenyltransferase 5	.
AT3G47340	12276.1	-2.11322	DownRegulated	0.00359339	glutamine-dependent asparagine synthase 1	.
AT3G27900	7.39555	-2.10924	DownRegulated	0.0473413	Protein of unknown function (DUF1184)	.
AT5G20820	17.3585	-2.10485	DownRegulated	0.00747158	SAUR-like auxin-responsive protein family	.
AT1G02650	33.1732	-2.1021	DownRegulated	4.37e-05	Tetratricopeptide repeat (TPR)-like superfamily protein	.
AT1G55380	16.6125	-2.10041	DownRegulated	0.00842336	Cysteine/Histidine-rich C1 domain family protein	.
AT2G31810	3005.77	-2.09802	DownRegulated	1.43e-08	ACT domain-containing small subunit of acetolactate synthase protein	.
AT3G48100	158.297	-2.09669	DownRegulated	1.46e-07	response regulator 5	.
AT1G09390	144.012	-2.09002	DownRegulated	5.63e-10	GDSL-like Lipase/Acylhydrolase superfamily protein	.
AT1G04610	17.4988	-2.08905	DownRegulated	0.0555074	YUCCA 3	.
AT1G62480	5719.16	-2.08816	DownRegulated	2.74e-08	Vacuolar calcium-binding protein-related	.
AT5G48070	45.5603	-2.08754	DownRegulated	0.00413951	xyloglucan endotransglucosylase/hydrolase 20	.
AT4G20780	74.257	-2.08437	DownRegulated	2.85e-06	calmodulin like 42	.
AT5G36180	83.149	-2.08392	DownRegulated	0.000801299	serine carboxypeptidase-like 1	.
AT3G01175	28.2456	-2.08218	DownRegulated	0.0265107	Protein of unknown function (DUF1666)	.
AT5G14360	26.1275	-2.08024	DownRegulated	0.00395504	Ubiquitin-like superfamily protein	.
AT2G28160	26.2433	-2.07823	DownRegulated	0.0273583	FER-like regulator of iron uptake	.
AT2G18290	385.829	-2.07595	DownRegulated	2.01e-11	anaphase promoting complex 10	.
AT3G47570	261.782	-2.07404	DownRegulated	3.51e-12	Leucine-rich repeat protein kinase family protein	.
AT1G55810	952.209	-2.07093	DownRegulated	3.55e-05	uridine kinase-like 3	.
AT5G03050	169.816	-2.06971	DownRegulated	1.73e-11	unknown protein	.
AT3G13435	34.9058	-2.06879	DownRegulated	0.0142463	unknown protein	.
AT5G10170	258.9	-2.06114	DownRegulated	0.000478278	myo-inositol-1-phosphate synthase 3	.
AT3G13610	130.354	-2.05807	DownRegulated	0.0183339	2-oxoglutarate (2OG) and Fe(II)-dependent oxygenase superfamily protein	.
AT5G22580	266.921	-2.05801	DownRegulated	9.33e-19	Stress responsive A/B Barrel Domain	.
AT1G03300	73.3316	-2.05675	DownRegulated	2.3e-06	DOMAIN OF UNKNOWN FUNCTION 724 1	.
AT1G68840	1317.09	-2.05353	DownRegulated	3.77e-05	related to ABI3/VP1 2	.
AT2G27930	18.5468	-2.04608	DownRegulated	0.00669654	PLATZ transcription factor family protein	.
AT3G15620	333.516	-2.04365	DownRegulated	0.00039982	DNA photolyase family protein	.
AT3G28345	198.889	-2.03923	DownRegulated	4.51e-06	ABC transporter family protein	.
AT4G26542	85.5951	-2.03619	DownRegulated	4e-07	Potential natural antisense gene, locus overlaps with AT4G26540	.
AT4G21850	344.629	-2.03579	DownRegulated	2.18e-07	methionine sulfoxide reductase B9	.
AT1G10990	65.3161	-2.03022	DownRegulated	4.59e-08	unknown protein	.
AT1G03010	31.6928	-2.02925	DownRegulated	0.0509255	Phototropic-responsive NPH3 family protein	.
AT5G56320	39.2789	-2.02553	DownRegulated	0.00285189	expansin A14	.
AT5G11160	85.5867	-2.02131	DownRegulated	2.73e-06	adenine phosphoribosyltransferase 5	.
AT4G04570	364.359	-2.01947	DownRegulated	2.29e-08	cysteine-rich RLK (RECEPTOR-like protein kinase) 40	.
AT2G16650	234.825	-2.01201	DownRegulated	1.39e-05	proteinaceous RNase P 2	.
AT1G22330	306.143	-2.01108	DownRegulated	3.38e-07	RNA-binding (RRM/RBD/RNP motifs) family protein	.
AT5G02440	54.8322	-2.01096	DownRegulated	5.89e-05	unknown protein	.
AT5G23100	58.8118	-2.00763	DownRegulated	1.63e-06	Protein of unknown function, DUF617	.
AT5G16340	30.2297	-2.00648	DownRegulated	0.0012074	AMP-dependent synthetase and ligase family protein	.
AT2G15980	49.2855	-2.00587	DownRegulated	2.31e-06	Tetratricopeptide repeat (TPR)-like superfamily protein	.
AT5G14730	74.5795	-2.0039	DownRegulated	0.000299353	unknown protein	.
AT3G27030	37.9947	-2.00332	DownRegulated	0.00255758	unknown protein	.
AT1G07240	415.462	-2.00214	DownRegulated	6.84e-15	UDP-glucosyl transferase 71C5	.
AT4G15330	25.0676	-2.00134	DownRegulated	0.00549331	cytochrome P450, family 705, subfamily A, polypeptide 1	.
AT5G38340	53.6771	-2.00018	DownRegulated	3.66e-06	Disease resistance protein (TIR-NBS-LRR class) family	.
AT1G62440	91.0901	-1.99885	DownRegulated	0.00273872	leucine-rich repeat/extensin 2	.
AT3G45650	143.022	-1.99799	DownRegulated	1.06e-06	nitrate excretion transporter1	.
AT2G27400	86.5505	-1.99718	DownRegulated	3.78e-09	TAS1A; other RNA	.
AT2G37330	138.521	-1.99621	DownRegulated	0.00122624	aluminum sensitive 3	.
AT5G51550	1637.49	-1.99572	DownRegulated	8.96e-12	EXORDIUM like 3	.
AT4G37580	90.3456	-1.99234	DownRegulated	0.00511348	Acyl-CoA N-acyltransferases (NAT) superfamily protein	.
AT2G43400	1179.09	-1.99223	DownRegulated	0.000248026	electron-transfer flavoprotein:ubiquinone oxidoreductase	.
AT2G01520	2336.02	-1.9919	DownRegulated	0.00033499	MLP-like protein 328	.
AT4G27730	237.938	-1.9915	DownRegulated	3.21e-06	oligopeptide transporter 1	.
AT2G26040	37.1997	-1.99089	DownRegulated	0.00119812	PYR1-like 2	.
AT3G23050	2978.82	-1.98973	DownRegulated	2.71e-06	indole-3-acetic acid 7	.
AT5G62865	183.664	-1.98566	DownRegulated	2.8e-12	unknown protein	.
AT1G11120	29.3571	-1.9809	DownRegulated	0.00551162	unknown protein	.
AT3G14840	1728.84	-1.97213	DownRegulated	1.24e-10	Leucine-rich repeat transmembrane protein kinase	.
AT5G48000	366.431	-1.96968	DownRegulated	0.000922329	cytochrome P450, family 708, subfamily A, polypeptide 2	.
AT4G14560	241.309	-1.96741	DownRegulated	2.47e-06	indole-3-acetic acid inducible	.
AT5G46890	110.014	-1.96339	DownRegulated	0.0199781	Bifunctional inhibitor/lipid-transfer protein/seed storage 2S albumin superfamily protein	.
AT3G44990	225.668	-1.96279	DownRegulated	0.00874366	xyloglucan endo-transglycosylase-related 8	.
AT5G44585	88.812	-1.96273	DownRegulated	0.00193302	unknown protein	.
AT1G74150	28.8437	-1.96242	DownRegulated	0.00776664	Galactose oxidase/kelch repeat superfamily protein	.
AT2G42040	441.548	-1.9623	DownRegulated	1.13e-12	CONTAINS InterPro DOMAIN/s: WRC (InterPro:IPR014977)	.
AT3G22640	40.9476	-1.96053	DownRegulated	0.0450767	cupin family protein	.
AT2G17036	53.8337	-1.95965	DownRegulated	0.000940781	F-box family protein with a domain of unknown function (DUF295)	.
AT3G12610	632.147	-1.95858	DownRegulated	1.62e-15	Leucine-rich repeat (LRR) family protein	.
AT4G01750	143.044	-1.95761	DownRegulated	2.28e-08	rhamnogalacturonan xylosyltransferase 2	.
AT2G15400	14.5355	-1.9564	DownRegulated	0.0430649	DNA-directed RNA polymerase family protein	.
AT1G19620	16.2206	-1.95567	DownRegulated	0.00550165	unknown protein	.
AT2G37280	108.314	-1.95537	DownRegulated	0.000175125	pleiotropic drug resistance 5	.
AT3G26520	24882.4	-1.95477	DownRegulated	6.73e-13	tonoplast intrinsic protein 2	.
AT4G12545	48.5314	-1.95432	DownRegulated	0.0391726	Bifunctional inhibitor/lipid-transfer protein/seed storage 2S albumin superfamily protein	.
AT1G11450	74.9589	-1.95413	DownRegulated	4.25e-07	nodulin MtN21 /EamA-like transporter family protein	.
AT1G05020	50.1378	-1.94891	DownRegulated	0.0115126	ENTH/ANTH/VHS superfamily protein	.
AT1G70940	1918.61	-1.94766	DownRegulated	1.62e-23	Auxin efflux carrier family protein	.
AT1G79310	23.4444	-1.94719	DownRegulated	0.0017107	metacaspase 7	.
AT4G23030	66.2574	-1.94666	DownRegulated	0.000596055	MATE efflux family protein	.
AT1G77885	105.023	-1.94223	DownRegulated	8.09e-07	unknown protein	.
AT4G15430	26.2644	-1.94217	DownRegulated	0.00155511	ERD (early-responsive to dehydration stress) family protein	.
AT1G33440	25.0768	-1.94111	DownRegulated	0.0163301	Major facilitator superfamily protein	.
AT5G63090	47.7782	-1.93844	DownRegulated	1.65e-05	Lateral organ boundaries (LOB) domain family protein	.
AT1G06090	51.1033	-1.93609	DownRegulated	6.81e-05	Fatty acid desaturase family protein	.
AT5G67400	80.7876	-1.93558	DownRegulated	0.000587809	root hair specific 19	.
AT1G63150	56.3551	-1.93351	DownRegulated	2.35e-05	Tetratricopeptide repeat (TPR)-like superfamily protein	.
AT3G13730	111.874	-1.93339	DownRegulated	1.53e-06	cytochrome P450, family 90, subfamily D, polypeptide 1	.
AT2G10940	10816.4	-1.9328	DownRegulated	2.15e-07	Bifunctional inhibitor/lipid-transfer protein/seed storage 2S albumin superfamily protein	.
AT3G27190	289.334	-1.9318	DownRegulated	1.71e-11	uridine kinase-like 2	.
AT5G65730	826.835	-1.9289	DownRegulated	9.36e-09	xyloglucan endotransglucosylase/hydrolase 6	.
AT5G65410	220.431	-1.92856	DownRegulated	6.52e-07	homeobox protein 25	.
AT5G66920	526.188	-1.9267	DownRegulated	6.63e-11	SKU5 similar 17	.
AT1G77530	99.9164	-1.92618	DownRegulated	0.00376147	O-methyltransferase family protein	.
AT3G43850	59.6213	-1.92315	DownRegulated	0.0134128	unknown protein	.
AT5G04230	245.988	-1.92303	DownRegulated	7.71e-11	phenyl alanine ammonia-lyase 3	.
AT5G06310	67.6784	-1.92149	DownRegulated	7.66e-05	Nucleic acid-binding, OB-fold-like protein	.
AT4G23820	1564.1	-1.91263	DownRegulated	6.53e-14	Pectin lyase-like superfamily protein	.
AT3G51350	27.8084	-1.91142	DownRegulated	0.00117606	Eukaryotic aspartyl protease family protein	.
AT3G06850	1188.45	-1.90916	DownRegulated	0.00119144	2-oxoacid dehydrogenases acyltransferase family protein	.
AT4G09012	12.5125	-1.90847	DownRegulated	0.0507439	Mitochondrial ribosomal protein L27	.
AT5G21930	1797.86	-1.90683	DownRegulated	4.22e-10	P-type ATPase of Arabidopsis 2	.
AT2G34010	42.5058	-1.89992	DownRegulated	0.0157847	unknown protein	.
AT5G01040	265.015	-1.89932	DownRegulated	1.82e-05	laccase 8	.
AT1G49032	712.116	-1.89562	DownRegulated	1.12e-09	unknown protein	.
AT1G08810	219.845	-1.89308	DownRegulated	1.14e-07	myb domain protein 60	.
AT1G69040	564.715	-1.8882	DownRegulated	7.66e-05	ACT domain repeat 4	.
AT5G57655	7216.01	-1.8875	DownRegulated	2.73e-07	xylose isomerase family protein	.
AT5G23350	17.5485	-1.88736	DownRegulated	0.0170085	GRAM domain-containing protein / ABA-responsive protein-related	.
AT1G11540	12.1897	-1.88677	DownRegulated	0.0363749	Sulfite exporter TauE/SafE family protein	.
AT5G20420	22.0006	-1.88481	DownRegulated	0.00865281	chromatin remodeling 42	.
AT1G23080	1425.95	-1.88411	DownRegulated	5.54e-06	Auxin efflux carrier family protein	.
AT5G45730	11.9158	-1.88113	DownRegulated	0.0373578	Cysteine/Histidine-rich C1 domain family protein	.
AT3G57240	12.2888	-1.88094	DownRegulated	0.0514663	beta-1,3-glucanase 3	.
AT3G26770	78.4182	-1.88036	DownRegulated	0.000681282	NAD(P)-binding Rossmann-fold superfamily protein	.
AT2G42580	1927.3	-1.87851	DownRegulated	1.58e-05	tetratricopetide-repeat thioredoxin-like 3	.
AT5G59780	503.341	-1.87682	DownRegulated	8.41e-08	myb domain protein 59	.
AT3G03500	11.8423	-1.87589	DownRegulated	0.0512217	TatD related DNase	.
AT2G42280	472.163	-1.87515	DownRegulated	7.75e-12	basic helix-loop-helix (bHLH) DNA-binding superfamily protein	.
AT3G60320	2224.44	-1.87492	DownRegulated	2.2e-16	Protein of unknown function (DUF630 and DUF632)	.
AT5G05435	104.698	-1.87444	DownRegulated	1.74e-07	other RNA	.
AT3G54770	34.9958	-1.87426	DownRegulated	0.0110169	RNA-binding (RRM/RBD/RNP motifs) family protein	.
AT3G09780	77.0783	-1.87247	DownRegulated	8.31e-05	CRINKLY4 related 1	.
AT1G31885	26.5534	-1.87143	DownRegulated	0.003583	NOD26-like intrinsic protein 3;1	.
AT1G32760	56.6313	-1.87094	DownRegulated	0.00199186	Glutaredoxin family protein	.
AT5G45080	24.8511	-1.87015	DownRegulated	0.0299115	phloem protein 2-A6	.
AT2G31110	151.421	-1.8694	DownRegulated	3.91e-08	Plant protein of unknown function (DUF828)	.
AT1G78750	14.4397	-1.86896	DownRegulated	0.0222096	F-box/RNI-like superfamily protein	.
AT4G18610	36.0154	-1.86875	DownRegulated	0.000230649	Protein of unknown function (DUF640)	.
AT5G23870	204.421	-1.86753	DownRegulated	6.01e-09	Pectinacetylesterase family protein	.
AT1G64640	371.135	-1.86705	DownRegulated	3.12e-12	early nodulin-like protein 8	.
AT3G59370	36.2347	-1.86527	DownRegulated	0.0474864	Vacuolar calcium-binding protein-related	.
AT1G73870	45.0453	-1.86477	DownRegulated	0.00536546	B-box type zinc finger protein with CCT domain	.
AT1G72410	1107.6	-1.86064	DownRegulated	1.85e-06	COP1-interacting protein-related	.
AT3G49670	714.889	-1.86012	DownRegulated	1.44e-05	Leucine-rich receptor-like protein kinase family protein	.
AT4G36540	573.193	-1.85895	DownRegulated	1.69e-11	BR enhanced expression 2	.
AT1G12790	165.465	-1.85808	DownRegulated	1.6e-05	CONTAINS InterPro DOMAIN/s: RuvA domain 2-like (InterPro:IPR010994)	.
AT1G73380	289.865	-1.85748	DownRegulated	8.73e-06	unknown protein	.
AT1G18773	90.7975	-1.8554	DownRegulated	6.99e-05	FUNCTIONS IN: molecular_function unknown	.
AT4G39070	209.137	-1.85374	DownRegulated	5.42e-05	B-box zinc finger family protein	.
AT2G39870	751.881	-1.85125	DownRegulated	5.1e-10	unknown protein	.
AT1G64405	15.9515	-1.85109	DownRegulated	0.0363185	unknown protein	.
AT1G49210	41.7671	-1.85096	DownRegulated	0.0540532	RING/U-box superfamily protein	.
AT5G06640	55.2711	-1.84997	DownRegulated	0.000148575	Proline-rich extensin-like family protein	.
AT5G35190	69.5552	-1.84849	DownRegulated	0.00390159	proline-rich extensin-like family protein	.
AT1G54730	516.986	-1.84699	DownRegulated	4.99e-08	Major facilitator superfamily protein	.
AT4G02290	242.393	-1.84378	DownRegulated	0.00632129	glycosyl hydrolase 9B13	.
AT1G13300	363.947	-1.84363	DownRegulated	9.39e-12	myb-like transcription factor family protein	.
AT5G60660	155.985	-1.84309	DownRegulated	0.000654235	plasma membrane intrinsic protein 2;4	.
AT3G45700	23.8947	-1.8425	DownRegulated	0.0257141	Major facilitator superfamily protein	.
AT3G44120	16.5331	-1.84237	DownRegulated	0.0197415	F-box and associated interaction domains-containing protein	.
AT5G07440	7075.01	-1.84119	DownRegulated	1.93e-05	glutamate dehydrogenase 2	.
AT4G15160	88.3842	-1.84061	DownRegulated	0.00998244	Bifunctional inhibitor/lipid-transfer protein/seed storage 2S albumin superfamily protein	.
AT4G20320	234.836	-1.84047	DownRegulated	1.26e-06	CTP synthase family protein	.
AT1G13380	343.448	-1.8374	DownRegulated	5.97e-11	Protein of unknown function (DUF1218)	.
AT5G56220	342.467	-1.8357	DownRegulated	0.000283961	P-loop containing nucleoside triphosphate hydrolases superfamily protein	.
AT5G60530	29.555	-1.83564	DownRegulated	0.00508576	late embryogenesis abundant protein-related / LEA protein-related	.
AT2G41340	78.4445	-1.83534	DownRegulated	0.000862556	RNA polymerase II fifth largest subunit, D	.
AT5G14180	335.311	-1.83458	DownRegulated	1.54e-10	Myzus persicae-induced lipase 1	.
AT5G54569	91.1933	-1.83263	DownRegulated	0.000811053	other RNA	.
AT2G26440	339.903	-1.83184	DownRegulated	0.000700207	Plant invertase/pectin methylesterase inhibitor superfamily	.
AT2G37950	48.5786	-1.82478	DownRegulated	0.00052389	RING/FYVE/PHD zinc finger superfamily protein	.
AT4G38830	12.7373	-1.82281	DownRegulated	0.0565636	cysteine-rich RLK (RECEPTOR-like protein kinase) 26	.
AT1G68190	538.924	-1.82219	DownRegulated	6.13e-05	B-box zinc finger family protein	.
AT1G02110	324.483	-1.8213	DownRegulated	2.76e-07	Protein of unknown function (DUF630 and DUF632)	.
AT5G16030	1673.21	-1.82033	DownRegulated	5.34e-18	unknown protein	.
AT3G08660	17.832	-1.82027	DownRegulated	0.0148253	Phototropic-responsive NPH3 family protein	.
AT3G22240	272.857	-1.8196	DownRegulated	1.57e-06	unknown protein	.
AT5G49170	32.6972	-1.81761	DownRegulated	0.0101749	unknown protein	.
AT4G34930	13.1814	-1.81423	DownRegulated	0.0439778	PLC-like phosphodiesterases superfamily protein	.
AT1G49170	110.594	-1.81268	DownRegulated	5.39e-07	Protein of unknown function (DUF167)	.
AT2G33330	349.18	-1.8123	DownRegulated	6.91e-06	plasmodesmata-located protein 3	.
AT4G10150	20.057	-1.80895	DownRegulated	0.0549659	RING/U-box superfamily protein	.
AT2G26360	37.2287	-1.80722	DownRegulated	0.000458	Mitochondrial substrate carrier family protein	.
AT1G75500	1962.18	-1.80652	DownRegulated	3.34e-15	Walls Are Thin 1	.
AT5G05480	206.529	-1.80471	DownRegulated	2.99e-05	Peptide-N4-(N-acetyl-beta-glucosaminyl)asparagine amidase A protein	.
AT5G64770	299.496	-1.80462	DownRegulated	0.00819885	Encodes a root meristem growth factor (RGF). Belongs to a family of functionally redundant homologous peptides that are secreted, tyrosine-sulfated, and expressed mainly in the stem cell area and the innermost layer of central columella cells. RGFs are required for maintenance of the root stem cell niche and transit amplifying cell proliferation. Members of this family include: At5g60810 (RGF1), …	.
AT5G64410	503.353	-1.80361	DownRegulated	4.49e-05	oligopeptide transporter 4	.
AT2G45510	225.67	-1.80274	DownRegulated	2.91e-05	cytochrome P450, family 704, subfamily A, polypeptide 2	.
AT2G39380	70.0127	-1.79998	DownRegulated	0.00456594	exocyst subunit exo70 family protein H2	.
AT1G12780	3254.54	-1.79997	DownRegulated	0.000215518	UDP-D-glucose/UDP-D-galactose 4-epimerase 1	.
AT5G66280	62.9036	-1.79944	DownRegulated	0.00422231	GDP-D-mannose 4,6-dehydratase 1	.
AT4G17870	1280.64	-1.79923	DownRegulated	2.42e-11	Polyketide cyclase/dehydrase and lipid transport superfamily protein	.
AT2G01080	197.366	-1.7974	DownRegulated	0.000209736	Late embryogenesis abundant (LEA) hydroxyproline-rich glycoprotein family	.
AT4G36520	484.821	-1.79542	DownRegulated	2.64e-06	Chaperone DnaJ-domain superfamily protein	.
AT5G16720	156.217	-1.79166	DownRegulated	2.49e-05	Protein of unknown function, DUF593	.
AT3G26680	250.229	-1.78892	DownRegulated	8.19e-10	DNA repair metallo-beta-lactamase family protein	.
AT5G14120	4421.44	-1.7885	DownRegulated	1.24e-10	Major facilitator superfamily protein	.
AT1G12020	89.388	-1.7838	DownRegulated	7.26e-07	unknown protein	.
AT4G16990	3601.98	-1.78292	DownRegulated	2.21e-27	disease resistance protein (TIR-NBS class), putative	.
AT2G42610	188.48	-1.78261	DownRegulated	0.000177798	Protein of unknown function (DUF640)	.
AT1G34110	111.497	-1.78024	DownRegulated	0.000367561	Leucine-rich receptor-like protein kinase family protein	.
AT1G12040	34.1641	-1.77967	DownRegulated	0.00342232	leucine-rich repeat/extensin 1	.
AT4G14713	110.675	-1.77938	DownRegulated	0.00170927	TIFY domain/Divergent CCT motif family protein	.
AT3G15850	1776.73	-1.77824	DownRegulated	4.39e-12	fatty acid desaturase 5	.
AT5G58500	18.6894	-1.77631	DownRegulated	0.0586625	Protein of unknown function (DUF640)	.
AT5G51790	144.89	-1.77422	DownRegulated	0.00160078	basic helix-loop-helix (bHLH) DNA-binding superfamily protein	.
AT1G75180	601.126	-1.77282	DownRegulated	5.53e-14	Erythronate-4-phosphate dehydrogenase family protein	.
AT4G20230	23.4067	-1.77282	DownRegulated	0.00899102	Terpenoid cyclases/Protein prenyltransferases superfamily protein	.
AT5G57640	29.8429	-1.76981	DownRegulated	0.00118598	GCK domain-containing protein	.
AT4G34970	134.642	-1.76935	DownRegulated	0.00405753	actin depolymerizing factor 9	.
AT5G55170	18.7665	-1.76818	DownRegulated	0.0291452	small ubiquitin-like modifier 3	.
AT1G62400	116.939	-1.76752	DownRegulated	6.76e-07	Protein kinase superfamily protein	.
AT5G16410	26.7696	-1.76026	DownRegulated	0.00874042	HXXXD-type acyl-transferase family protein	.
AT5G18245	190.54	-1.75991	DownRegulated	0.000101282	other RNA	.
AT5G59520	272.67	-1.75743	DownRegulated	5.99e-06	ZRT/IRT-like protein 2	.
AT2G30890	42.8939	-1.75625	DownRegulated	0.00143123	Cytochrome b561/ferric reductase transmembrane protein family	.
AT2G38320	57.9199	-1.75381	DownRegulated	0.000118347	TRICHOME BIREFRINGENCE-LIKE 34	.
AT4G23300	313.348	-1.75378	DownRegulated	1.51e-06	cysteine-rich RLK (RECEPTOR-like protein kinase) 22	.
AT1G71880	586.203	-1.75214	DownRegulated	1.88e-05	sucrose-proton symporter 1	.
AT3G16770	8981.97	-1.74943	DownRegulated	7.04e-05	ethylene-responsive element binding protein	.
AT2G27000	63.763	-1.74706	DownRegulated	0.00770446	cytochrome P450, family 705, subfamily A, polypeptide 8	.
AT5G19530	740.513	-1.74489	DownRegulated	0.000149272	S-adenosyl-L-methionine-dependent methyltransferases superfamily protein	.
AT4G37870	4128.15	-1.7447	DownRegulated	8.54e-06	phosphoenolpyruvate carboxykinase 1	.
AT2G44790	707.098	-1.74363	DownRegulated	0.00222407	uclacyanin 2	.
AT5G51795	28.0448	-1.74271	DownRegulated	0.00375044	DNA/RNA-binding protein Kin17, conserved region	.
AT3G50340	240.941	-1.74232	DownRegulated	2e-06	unknown protein	.
AT1G11580	636.479	-1.73836	DownRegulated	0.0014261	methylesterase PCR A	.
AT2G41940	274.932	-1.73825	DownRegulated	9.42e-05	zinc finger protein 8	.
AT2G16380	403.538	-1.73819	DownRegulated	1.09e-05	Sec14p-like phosphatidylinositol transfer family protein	.
AT1G34040	36.6412	-1.73365	DownRegulated	0.0425885	Pyridoxal phosphate (PLP)-dependent transferases superfamily protein	.
AT5G12440	511.427	-1.73183	DownRegulated	3.51e-08	CCCH-type zinc fingerfamily protein with RNA-binding domain	.
AT1G72200	89.262	-1.72971	DownRegulated	0.000220925	RING/U-box superfamily protein	.
AT1G51850	112.092	-1.72967	DownRegulated	0.0187307	Leucine-rich repeat protein kinase family protein	.
AT5G56040	637.234	-1.72799	DownRegulated	4.42e-05	Leucine-rich receptor-like protein kinase family protein	.
AT1G68400	347.108	-1.72453	DownRegulated	2.64e-08	leucine-rich repeat transmembrane protein kinase family protein	.
AT5G22890	91.9135	-1.72331	DownRegulated	0.000833014	C2H2 and C2HC zinc fingers superfamily protein	.
AT5G56840	15.5849	-1.72132	DownRegulated	0.0520955	myb-like transcription factor family protein	.
AT3G18230	489.73	-1.71987	DownRegulated	6.94e-08	Octicosapeptide/Phox/Bem1p family protein	.
AT3G18960	108.672	-1.71949	DownRegulated	0.00633455	AP2/B3-like transcriptional factor family protein	.
AT1G30870	70.856	-1.71782	DownRegulated	0.0194322	Peroxidase superfamily protein	.
AT1G02360	83.3072	-1.71751	DownRegulated	0.0127117	Chitinase family protein	.
AT4G00380	55.236	-1.7173	DownRegulated	0.00229384	XH/XS domain-containing protein	.
AT5G40090	26.0035	-1.71073	DownRegulated	0.00935171	Disease resistance protein (TIR-NBS class)	.
AT1G11670	146.733	-1.70916	DownRegulated	0.0010811	MATE efflux family protein	.
AT5G15230	2057.09	-1.70801	DownRegulated	3.59e-05	GAST1 protein homolog 4	.
AT2G04795	64.3946	-1.70758	DownRegulated	0.000192242	unknown protein	.
AT2G37930	90.4132	-1.70725	DownRegulated	3.57e-06	Protein of unknown function (DUF3527)	.
AT3G03010	162.997	-1.7057	DownRegulated	3.98e-05	Peptidyl-tRNA hydrolase II (PTH2) family protein	.
AT5G39160	120.626	-1.70554	DownRegulated	0.00277818	RmlC-like cupins superfamily protein	.
AT2G27402	152.091	-1.70549	DownRegulated	4.27e-05	plastid transcriptionally active 18 (TAIR:AT2G32180.1)	.
AT3G49940	914.411	-1.70386	DownRegulated	8.7e-10	LOB domain-containing protein 38	.
AT5G48320	34.7406	-1.70332	DownRegulated	0.00334304	Cysteine/Histidine-rich C1 domain family protein	.
AT5G51460	290.875	-1.70229	DownRegulated	4.38e-07	Haloacid dehalogenase-like hydrolase (HAD) superfamily protein	.
AT1G69570	149.366	-1.70143	DownRegulated	0.00273715	Dof-type zinc finger DNA-binding family protein	.
AT3G23030	2365.55	-1.6982	DownRegulated	8.45e-11	indole-3-acetic acid inducible 2	.
AT1G18500	1370.34	-1.69819	DownRegulated	1.05e-08	methylthioalkylmalate synthase-like 4	.
AT1G15210	244.975	-1.69795	DownRegulated	0.000435977	pleiotropic drug resistance 7	.
AT1G16650	147.777	-1.6974	DownRegulated	1.26e-05	S-adenosyl-L-methionine-dependent methyltransferases superfamily protein	.
AT5G62370	47.9471	-1.69723	DownRegulated	0.00695597	Tetratricopeptide repeat (TPR)-like superfamily protein	.
AT1G80560	568.74	-1.69677	DownRegulated	6.75e-08	isopropylmalate dehydrogenase 2	.
AT4G38540	1020.27	-1.69644	DownRegulated	0.000319321	FAD/NAD(P)-binding oxidoreductase family protein	.
AT5G22310	183.729	-1.69429	DownRegulated	0.0148339	unknown protein	.
AT2G01420	1197.45	-1.69256	DownRegulated	3.6e-09	Auxin efflux carrier family protein	.
AT1G27960	155.539	-1.69204	DownRegulated	3.07e-05	evolutionarily conserved C-terminal region 9	.
AT3G16690	137.487	-1.6908	DownRegulated	7.4e-06	Nodulin MtN3 family protein	.
AT1G08300	85.9743	-1.69045	DownRegulated	7.43e-05	no vein-like	.
AT5G19770	5256.51	-1.68975	DownRegulated	3.24e-17	tubulin alpha-3	.
AT2G30370	24.5569	-1.68925	DownRegulated	0.0561759	allergen-related	.
AT2G20520	14.4913	-1.68899	DownRegulated	0.0477671	FASCICLIN-like arabinogalactan 6	.
AT3G18010	19.902	-1.68687	DownRegulated	0.0325709	WUSCHEL related homeobox 1	.
AT4G13235	23.8367	-1.68581	DownRegulated	0.0276072	embryo sac development arrest 21	.
AT5G05460	137.649	-1.68336	DownRegulated	0.000297195	Glycosyl hydrolase family 85	.
AT3G49930	16.3158	-1.68271	DownRegulated	0.0555446	C2H2 and C2HC zinc fingers superfamily protein	.
AT2G45180	15609.5	-1.68268	DownRegulated	8.53e-12	Bifunctional inhibitor/lipid-transfer protein/seed storage 2S albumin superfamily protein	.
AT5G53160	1984.75	-1.67924	DownRegulated	1.6e-05	regulatory components of ABA receptor 3	.
AT2G01950	260.864	-1.67664	DownRegulated	0.000201652	BRI1-like 2	.
AT5G57625	60.5119	-1.67638	DownRegulated	0.00363932	CAP (Cysteine-rich secretory proteins, Antigen 5, and Pathogenesis-related 1 protein) superfamily protein	.
AT5G38350	24.5121	-1.67545	DownRegulated	0.0226953	Disease resistance protein (NBS-LRR class) family	.
AT1G61590	124.623	-1.6719	DownRegulated	0.00347921	Protein kinase superfamily protein	.
AT4G30910	579.395	-1.66847	DownRegulated	6.56e-07	Cytosol aminopeptidase family protein	.
AT2G47160	435.998	-1.6671	DownRegulated	0.000223614	HCO3- transporter family	.
AT3G19820	5410.91	-1.66581	DownRegulated	8.5e-07	cell elongation protein / DWARF1 / DIMINUTO (DIM)	.
AT1G50460	498.562	-1.66513	DownRegulated	6.3e-08	hexokinase-like 1	.
AT2G43610	142.06	-1.66431	DownRegulated	0.00595329	Chitinase family protein	.
AT5G48450	152.11	-1.66367	DownRegulated	0.000846577	SKU5 similar 3	.
AT4G02520	5199.44	-1.66339	DownRegulated	0.00441632	glutathione S-transferase PHI 2	.
AT1G29660	983.907	-1.66312	DownRegulated	0.00480457	GDSL-like Lipase/Acylhydrolase superfamily protein	.
AT5G18290	66.0784	-1.66247	DownRegulated	0.0032167	Aquaporin-like superfamily protein	.
AT3G54590	178.816	-1.66164	DownRegulated	0.000189072	hydroxyproline-rich glycoprotein	.
AT2G28050	36.2282	-1.66001	DownRegulated	0.00937119	Pentatricopeptide repeat (PPR) superfamily protein	.
AT3G05905	56.5683	-1.65996	DownRegulated	0.00174735	other RNA	.
AT3G13980	158.405	-1.65989	DownRegulated	0.00479904	unknown protein	.
AT3G02380	80.9149	-1.65797	DownRegulated	0.000712013	CONSTANS-like 2	.
AT5G21170	2047.32	-1.65685	DownRegulated	0.00135768	5'-AMP-activated protein kinase beta-2 subunit protein	.
AT3G51290	112.896	-1.65671	DownRegulated	0.000183985	Protein of unknown function (DUF630) ;Protein of unknown function (DUF632)	.
AT1G02800	16.4031	-1.6561	DownRegulated	0.0275918	cellulase 2	.
AT4G18340	128.055	-1.65488	DownRegulated	0.00252989	Glycosyl hydrolase superfamily protein	.
AT1G65620	30.9541	-1.65487	DownRegulated	0.0167632	Lateral organ boundaries (LOB) domain family protein	.
AT5G23380	259.221	-1.65305	DownRegulated	0.000258287	Protein of unknown function (DUF789)	.
AT2G46660	19.7084	-1.65168	DownRegulated	0.0237745	cytochrome P450, family 78, subfamily A, polypeptide 6	.
AT1G75820	922.214	-1.65036	DownRegulated	5.12e-05	Leucine-rich receptor-like protein kinase family protein	.
AT2G01860	289.552	-1.6493	DownRegulated	9.19e-06	Tetratricopeptide repeat (TPR)-like superfamily protein	.
AT3G02170	890.367	-1.64893	DownRegulated	6.77e-06	longifolia2	.
AT2G25220	46.228	-1.64768	DownRegulated	0.0045575	Protein kinase superfamily protein	.
AT1G68150	20.4132	-1.64724	DownRegulated	0.0223928	WRKY DNA-binding protein 9	.
AT5G25190	115.803	-1.64721	DownRegulated	0.00242944	Integrase-type DNA-binding superfamily protein	.
AT5G45460	28.6402	-1.64651	DownRegulated	0.0114826	unknown protein	.
AT3G13750	10616.3	-1.64595	DownRegulated	8.68e-07	beta galactosidase 1	.
AT2G31730	186.041	-1.64526	DownRegulated	0.000239076	basic helix-loop-helix (bHLH) DNA-binding superfamily protein	.
AT4G39550	53.8926	-1.64228	DownRegulated	0.0107351	Galactose oxidase/kelch repeat superfamily protein	.
AT1G65930	8594.2	-1.6421	DownRegulated	8.85e-12	cytosolic NADP+-dependent isocitrate dehydrogenase	.
AT3G50350	88.0132	-1.64118	DownRegulated	0.000188049	Protein of unknown function (DUF1685)	.
AT5G26290	132.469	-1.64104	DownRegulated	0.0337645	TRAF-like family protein	.
AT4G36120	56.559	-1.63895	DownRegulated	7.82e-05	Plant protein of unknown function (DUF869)	.
AT1G65310	124.238	-1.63782	DownRegulated	0.00283473	xyloglucan endotransglucosylase/hydrolase 17	.
AT2G21045	136.391	-1.6359	DownRegulated	0.0176422	Rhodanese/Cell cycle control phosphatase superfamily protein	.
AT5G09540	41.5354	-1.63558	DownRegulated	0.0143419	Chaperone DnaJ-domain superfamily protein	.
AT1G47670	242.266	-1.63514	DownRegulated	0.000129775	Transmembrane amino acid transporter family protein	.
AT1G04430	2539.96	-1.63497	DownRegulated	4.22e-10	S-adenosyl-L-methionine-dependent methyltransferases superfamily protein	.
AT5G02260	177.771	-1.63422	DownRegulated	0.000600685	expansin A9	.
AT1G09575	97.3985	-1.63269	DownRegulated	2.53e-06	Protein of unknown function (DUF607)	.
AT1G02050	118.283	-1.63193	DownRegulated	2.84e-05	Chalcone and stilbene synthase family protein	.
AT5G19190	968.217	-1.63072	DownRegulated	6.93e-14	unknown protein	.
AT5G04960	60.7025	-1.62691	DownRegulated	0.000938289	Plant invertase/pectin methylesterase inhibitor superfamily	.
AT1G02060	134.15	-1.62665	DownRegulated	0.000111869	Tetratricopeptide repeat (TPR)-like superfamily protein	.
AT1G21120	94.7834	-1.62646	DownRegulated	0.0471961	O-methyltransferase family protein	.
AT2G42800	40.193	-1.62241	DownRegulated	0.0374726	receptor like protein 29	.
AT1G49730	569.465	-1.62203	DownRegulated	2.31e-12	Protein kinase superfamily protein	.
AT5G51780	57.6894	-1.62191	DownRegulated	0.00044908	basic helix-loop-helix (bHLH) DNA-binding superfamily protein	.
AT3G16150	43.2083	-1.6219	DownRegulated	0.0133686	N-terminal nucleophile aminohydrolases (Ntn hydrolases) superfamily protein	.
AT3G53460	15864	-1.62055	DownRegulated	1.13e-09	chloroplast RNA-binding protein 29	.
AT1G63180	307.609	-1.61961	DownRegulated	0.000564859	UDP-D-glucose/UDP-D-galactose 4-epimerase 3	.
AT3G25880	19.888	-1.61771	DownRegulated	0.0472619	NAD(P)-binding Rossmann-fold superfamily protein	.
AT1G11820	915.358	-1.61729	DownRegulated	2.34e-11	O-Glycosyl hydrolases family 17 protein	.
AT1G70020	15.728	-1.61695	DownRegulated	0.05978	Protein of unknown function (DUF1163)	.
AT5G46900	106.542	-1.6162	DownRegulated	0.0589612	Bifunctional inhibitor/lipid-transfer protein/seed storage 2S albumin superfamily protein	.
AT2G28660	205.654	-1.6157	DownRegulated	0.000260569	Chloroplast-targeted copper chaperone protein	.
AT5G02150	402.65	-1.61513	DownRegulated	0.000124636	Fes1C	.
AT5G20870	14.8182	-1.61364	DownRegulated	0.0554692	O-Glycosyl hydrolases family 17 protein	.
AT1G62910	61.0597	-1.61357	DownRegulated	0.000756233	Pentatricopeptide repeat (PPR) superfamily protein	.
AT4G11530	87.2513	-1.61151	DownRegulated	0.000215518	cysteine-rich RLK (RECEPTOR-like protein kinase) 34	.
AT4G12470	1907.15	-1.61058	DownRegulated	0.00650765	azelaic acid induced 1	.
AT5G07580	472.482	-1.61025	DownRegulated	5.52e-06	Integrase-type DNA-binding superfamily protein	.
AT5G40100	69.0868	-1.60719	DownRegulated	0.0115287	Disease resistance protein (TIR-NBS-LRR class) family	.
AT2G41710	588.319	-1.60692	DownRegulated	2.11e-05	Integrase-type DNA-binding superfamily protein	.
AT2G04090	18.1018	-1.60619	DownRegulated	0.0469209	MATE efflux family protein	.
AT5G08330	661.991	-1.60463	DownRegulated	1.58e-07	TCP family transcription factor	.
AT5G49215	133.743	-1.60316	DownRegulated	0.000410614	Pectin lyase-like superfamily protein	.
AT5G43700	1491.83	-1.60285	DownRegulated	2.13e-05	AUX/IAA transcriptional regulator family protein	.
AT1G75780	314.626	-1.60211	DownRegulated	3.66e-05	tubulin beta-1 chain	.
AT2G23170	339.542	-1.60073	DownRegulated	1.95e-07	Auxin-responsive GH3 family protein	.
AT3G07990	150.732	-1.59804	DownRegulated	2.68e-08	serine carboxypeptidase-like 27	.
AT3G60290	73.2691	-1.59763	DownRegulated	0.00013743	2-oxoglutarate (2OG) and Fe(II)-dependent oxygenase superfamily protein	.
AT2G07042	37.374	-1.59644	DownRegulated	0.00675008	other RNA	.
AT5G10580	53.0627	-1.59584	DownRegulated	0.0500392	Protein of unknown function, DUF599	.
AT2G24300	89.539	-1.59543	DownRegulated	0.0124055	Calmodulin-binding protein	.
AT2G18910	321.445	-1.59391	DownRegulated	3.82e-08	hydroxyproline-rich glycoprotein family protein	.
AT1G63350	128.911	-1.5939	DownRegulated	3.84e-05	Disease resistance protein (CC-NBS-LRR class) family	.
AT1G03210	297.283	-1.59317	DownRegulated	0.000166324	Phenazine biosynthesis PhzC/PhzF protein	.
AT1G51270	292.835	-1.59261	DownRegulated	4.9e-06	structural molecules;transmembrane receptors;structural molecules	.
AT1G15910	358.355	-1.59231	DownRegulated	0.00171577	XH/XS domain-containing protein	.
AT3G16440	42.7534	-1.59207	DownRegulated	0.00102082	myrosinase-binding protein-like protein-300B	.
AT5G38940	188.29	-1.59197	DownRegulated	0.0566711	RmlC-like cupins superfamily protein	.
AT5G64120	1493.97	-1.59159	DownRegulated	0.000671614	Peroxidase superfamily protein	.
AT1G29280	298.988	-1.59104	DownRegulated	0.00067499	WRKY DNA-binding protein 65	.
AT1G05570	1103.83	-1.59045	DownRegulated	5.31e-07	callose synthase 1	.
AT1G27210	497.856	-1.58995	DownRegulated	1.3e-08	ARM repeat superfamily protein	.
AT1G72360	87.0934	-1.58965	DownRegulated	0.000244061	Integrase-type DNA-binding superfamily protein	.
AT1G53440	1112.87	-1.58939	DownRegulated	4.47e-07	Leucine-rich repeat transmembrane protein kinase	.
AT3G43430	77.7136	-1.58549	DownRegulated	0.00202459	RING/U-box superfamily protein	.
AT1G62380	6839.23	-1.5854	DownRegulated	6.13e-10	ACC oxidase 2	.
AT1G14810	839.725	-1.58473	DownRegulated	2.46e-06	semialdehyde dehydrogenase family protein	.
AT3G48600	25.8716	-1.58432	DownRegulated	0.00373042	SWIB complex BAF60b domain-containing protein	.
AT1G32540	196.045	-1.58363	DownRegulated	0.00213364	lsd one like 1	.
AT3G10520	1003.65	-1.58274	DownRegulated	0.000469922	haemoglobin 2	.
AT2G46220	2843.57	-1.58145	DownRegulated	3.11e-08	Uncharacterized conserved protein (DUF2358)	.
AT2G14510	25.2316	-1.58138	DownRegulated	0.0175046	Leucine-rich repeat protein kinase family protein	.
AT1G26540	34.1772	-1.58105	DownRegulated	0.00265292	Agenet domain-containing protein	.
AT2G40940	1938.2	-1.58075	DownRegulated	0.0107829	ethylene response sensor 1	.
AT3G16620	158.85	-1.57883	DownRegulated	1.5e-05	translocon outer complex protein 120	.
AT4G38470	2534.18	-1.57857	DownRegulated	4.83e-05	ACT-like protein tyrosine kinase family protein	.
AT1G49600	1427.04	-1.57851	DownRegulated	0.000213366	RNA-binding protein 47A	.
AT4G18260	34.09	-1.57733	DownRegulated	0.00466779	Cytochrome b561/ferric reductase transmembrane protein family	.
AT2G15292	424.737	-1.5766	DownRegulated	5.91e-10	Unknown gene	.
AT3G60530	1537.09	-1.57605	DownRegulated	0.0255907	GATA transcription factor 4	.
AT4G16920	99.191	-1.57604	DownRegulated	1.57e-05	Disease resistance protein (TIR-NBS-LRR class) family	.
AT3G26330	86.3932	-1.57589	DownRegulated	0.0123923	cytochrome P450, family 71, subfamily B, polypeptide 37	.
AT3G58490	634.946	-1.57552	DownRegulated	8.48e-07	Phosphatidic acid phosphatase (PAP2) family protein	.
AT3G54580	385.663	-1.57362	DownRegulated	0.000883944	Proline-rich extensin-like family protein	.
AT1G31050	41.3993	-1.5728	DownRegulated	0.0194771	basic helix-loop-helix (bHLH) DNA-binding superfamily protein	.
AT3G49260	531.17	-1.57249	DownRegulated	6.49e-13	IQ-domain 21	.
AT2G43520	96.6728	-1.57118	DownRegulated	0.000166839	trypsin inhibitor protein 2	.
AT1G58190	220.235	-1.57048	DownRegulated	6.01e-06	receptor like protein 9	.
AT1G51940	1033.09	-1.56804	DownRegulated	2.02e-08	protein kinase family protein / peptidoglycan-binding LysM domain-containing protein	.
AT3G15356	486.72	-1.56801	DownRegulated	1.28e-06	Legume lectin family protein	.
AT4G27310	359.905	-1.55918	DownRegulated	2.09e-05	B-box type zinc finger family protein	.
AT1G14630	39.8911	-1.55883	DownRegulated	0.0223185	unknown protein	.
AT4G23510	64.2387	-1.55658	DownRegulated	0.0170553	Disease resistance protein (TIR-NBS-LRR class) family	.
AT2G05790	1403.84	-1.55481	DownRegulated	6.57e-06	O-Glycosyl hydrolases family 17 protein	.
AT3G50140	35.3555	-1.55368	DownRegulated	0.0324186	Plant protein of unknown function (DUF247)	.
AT1G14920	707.703	-1.55345	DownRegulated	8.21e-07	GRAS family transcription factor family protein	.
AT1G50560	59.431	-1.55267	DownRegulated	0.0357139	cytochrome P450, family 705, subfamily A, polypeptide 25	.
AT5G57880	57.7635	-1.55152	DownRegulated	0.00118822	multipolar spindle 1	.
AT4G27300	493.601	-1.55119	DownRegulated	2.73e-13	S-locus lectin protein kinase family protein	.
AT3G25730	39.3159	-1.54958	DownRegulated	0.0181305	ethylene response DNA binding factor 3	.
AT5G48920	22.2178	-1.54832	DownRegulated	0.0315742	tracheary element differentiation-related 7	.
AT5G47450	218.57	-1.54646	DownRegulated	0.0401314	tonoplast intrinsic protein 2;3	.
AT1G30280	256.107	-1.54403	DownRegulated	0.00260871	Chaperone DnaJ-domain superfamily protein	.
AT1G56430	116.545	-1.54379	DownRegulated	0.0205492	nicotianamine synthase 4	.
AT1G60630	108.363	-1.54338	DownRegulated	3.18e-06	Leucine-rich repeat protein kinase family protein	.
AT1G75190	193.707	-1.54042	DownRegulated	0.000147105	unknown protein	.
AT4G04630	120.655	-1.53949	DownRegulated	0.00954467	Protein of unknown function, DUF584	.
AT2G05812	239.048	-1.53757	DownRegulated	4.25e-11	Potential natural antisense gene, locus overlaps with AT2G05810	.
AT3G20960	78.5062	-1.53727	DownRegulated	7.02e-06	cytochrome P450, family 705, subfamily A, polypeptide 33	.
AT3G53720	529.219	-1.53706	DownRegulated	2.75e-05	cation/H+ exchanger 20	.
AT2G28450	564.322	-1.53574	DownRegulated	0.00024483	zinc finger (CCCH-type) family protein	.
AT3G22800	68.2462	-1.5344	DownRegulated	0.0443463	Leucine-rich repeat (LRR) family protein	.
AT5G52790	38.3413	-1.53427	DownRegulated	0.0277491	CBS domain-containing protein with a domain of unknown function (DUF21)	.
AT5G25475	132.624	-1.53371	DownRegulated	0.00875134	AP2/B3-like transcriptional factor family protein	.
AT3G54430	56.2106	-1.53204	DownRegulated	0.0159907	SHI-related sequence 6	.
AT4G26540	726.258	-1.53202	DownRegulated	0.000221472	Leucine-rich repeat receptor-like protein kinase family protein	.
AT1G49230	84.8577	-1.53099	DownRegulated	0.0322726	RING/U-box superfamily protein	.
AT5G57760	182.405	-1.53057	DownRegulated	0.0320146	unknown protein	.
AT1G35580	2549.34	-1.52983	DownRegulated	1.04e-10	cytosolic invertase 1	.
AT1G52290	170.022	-1.52929	DownRegulated	0.00703649	Protein kinase superfamily protein	.
AT4G24180	15.4947	-1.52845	DownRegulated	0.0317672	THAUMATIN-LIKE PROTEIN 1	.
AT5G17820	231.02	-1.52739	DownRegulated	0.0137265	Peroxidase superfamily protein	.
AT2G38300	196.775	-1.52685	DownRegulated	1.82e-06	myb-like HTH transcriptional regulator family protein	.
AT1G80050	149.5	-1.52645	DownRegulated	0.000331187	adenine phosphoribosyl transferase 2	.
AT1G01640	84.1304	-1.52625	DownRegulated	0.00637732	BTB/POZ domain-containing protein	.
AT3G14870	93.9276	-1.5258	DownRegulated	0.000103266	Plant protein of unknown function (DUF641)	.
AT1G72610	10548.7	-1.52551	DownRegulated	0.00484324	germin-like protein 1	.
AT4G31820	629.783	-1.52507	DownRegulated	1.61e-09	Phototropic-responsive NPH3 family protein	.
AT3G46490	85.1946	-1.52449	DownRegulated	3.12e-05	2-oxoglutarate (2OG) and Fe(II)-dependent oxygenase superfamily protein	.
AT5G06330	52.9143	-1.52413	DownRegulated	0.0153192	Late embryogenesis abundant (LEA) hydroxyproline-rich glycoprotein family	.
AT1G78910	97.692	-1.5229	DownRegulated	0.000367561	Pseudouridine synthase family protein	.
AT5G61590	2575.12	-1.52221	DownRegulated	1.51e-08	Integrase-type DNA-binding superfamily protein	.
AT1G65985	65.569	-1.52108	DownRegulated	0.00107818	Plant protein of unknown function (DUF247)	.
AT1G78460	1853.68	-1.52008	DownRegulated	8.28e-08	SOUL heme-binding family protein	.
AT5G51670	128.97	-1.51978	DownRegulated	0.00013868	Protein of unknown function (DUF668)	.
AT2G32880	561.75	-1.51938	DownRegulated	0.00121614	TRAF-like family protein	.
AT5G21160	1701.72	-1.51913	DownRegulated	3.9e-05	LA RNA-binding protein	.
AT1G21110	192.552	-1.51601	DownRegulated	0.0500759	O-methyltransferase family protein	.
AT3G54910	164.349	-1.51257	DownRegulated	0.000678595	RNI-like superfamily protein	.
AT3G52720	110.868	-1.50897	DownRegulated	0.00125169	alpha carbonic anhydrase 1	.
AT5G02190	43.773	-1.50798	DownRegulated	0.00608723	Eukaryotic aspartyl protease family protein	.
AT2G15680	82.8412	-1.50794	DownRegulated	0.000498617	Calcium-binding EF-hand family protein	.
AT5G08600	79.606	-1.50742	DownRegulated	0.000392832	U3 ribonucleoprotein (Utp) family protein	.
AT3G62950	159.582	-1.50547	DownRegulated	0.00818125	Thioredoxin superfamily protein	.
AT4G01580	82.1213	-1.50468	DownRegulated	0.000762955	AP2/B3-like transcriptional factor family protein	.
AT4G35900	85.3414	-1.50262	DownRegulated	0.000517173	Basic-leucine zipper (bZIP) transcription factor family protein	.
AT1G23480	463.729	-1.50041	DownRegulated	0.000231288	cellulose synthase-like A3	.
AT4G29360	158.439	-1.49851	DownRegulated	0.0118373	O-Glycosyl hydrolases family 17 protein	.
AT2G47930	316.611	-1.49615	DownRegulated	0.00035646	arabinogalactan protein 26	.
AT4G14465	98.2168	-1.49462	DownRegulated	0.000623225	AT-hook motif nuclear-localized protein 20	.
AT5G08780	127.684	-1.49342	DownRegulated	0.000393751	winged-helix DNA-binding transcription factor family protein	.
AT4G16480	270.93	-1.49242	DownRegulated	6.86e-06	inositol transporter 4	.
AT5G19221	18.3353	-1.48962	DownRegulated	0.0545558	other RNA	.
AT3G07010	486.222	-1.48653	DownRegulated	2.8e-09	Pectin lyase-like superfamily protein	.
AT3G63240	147.145	-1.48576	DownRegulated	2.46e-08	DNAse I-like superfamily protein	.
AT1G61970	174.147	-1.48135	DownRegulated	5.07e-05	Mitochondrial transcription termination factor family protein	.
AT1G20900	300.72	-1.48107	DownRegulated	2.93e-05	Predicted AT-hook DNA-binding family protein	.
AT4G16000	59.9675	-1.4806	DownRegulated	0.00971345	unknown protein	.
AT1G68110	69.3578	-1.48003	DownRegulated	0.000367561	ENTH/ANTH/VHS superfamily protein	.
AT3G49960	43.0082	-1.47895	DownRegulated	0.0094776	Peroxidase superfamily protein	.
AT5G15150	88.1999	-1.4785	DownRegulated	0.00479485	homeobox 3	.
AT2G47130	96.3539	-1.4782	DownRegulated	0.0462684	NAD(P)-binding Rossmann-fold superfamily protein	.
AT3G26932	191.361	-1.47777	DownRegulated	7.38e-05	dsRNA-binding protein 3	.
AT5G57620	33.9371	-1.47715	DownRegulated	0.0337194	myb domain protein 36	.
AT1G12160	47.3105	-1.47677	DownRegulated	0.0395564	Flavin-binding monooxygenase family protein	.
AT2G33830	18419.7	-1.47465	DownRegulated	0.000669503	Dormancy/auxin associated family protein	.
AT1G68560	4046.12	-1.4739	DownRegulated	9.97e-08	alpha-xylosidase 1	.
AT1G15480	192.352	-1.47371	DownRegulated	6.97e-05	Tetratricopeptide repeat (TPR)-like superfamily protein	.
AT1G53250	154.23	-1.47363	DownRegulated	2.22e-05	unknown protein	.
AT5G62170	69.1664	-1.47267	DownRegulated	0.0195509	unknown protein	.
AT2G46250	186.237	-1.47212	DownRegulated	4.83e-05	myosin heavy chain-related	.
AT1G20480	127.392	-1.4721	DownRegulated	0.000812648	AMP-dependent synthetase and ligase family protein	.
AT3G16750	122.889	-1.47089	DownRegulated	4.11e-05	unknown protein	.
AT3G62680	93.8442	-1.46894	DownRegulated	0.0170253	proline-rich protein 3	.
AT2G32870	507.995	-1.46859	DownRegulated	0.004337	TRAF-like family protein	.
AT5G57660	3237.26	-1.46795	DownRegulated	1.02e-09	CONSTANS-like 5	.
AT1G77630	190.353	-1.46787	DownRegulated	2.08e-06	Peptidoglycan-binding LysM domain-containing protein	.
AT5G17800	17.6528	-1.46716	DownRegulated	0.0386447	myb domain protein 56	.
AT4G36050	283.548	-1.4665	DownRegulated	0.000199173	endonuclease/exonuclease/phosphatase family protein	.
AT4G31060	96.3508	-1.46576	DownRegulated	0.00552867	Integrase-type DNA-binding superfamily protein	.
AT1G67900	1368.87	-1.46557	DownRegulated	2.45e-05	Phototropic-responsive NPH3 family protein	.
AT1G25230	956.351	-1.4655	DownRegulated	0.00113014	Calcineurin-like metallo-phosphoesterase superfamily protein	.
AT4G24026	27.3392	-1.46393	DownRegulated	0.01085	unknown protein	.
AT1G13670	161.588	-1.46391	DownRegulated	0.0101077	unknown protein	.
AT1G33050	1825.05	-1.4626	DownRegulated	4.91e-05	unknown protein	.
AT5G48485	305.194	-1.46241	DownRegulated	0.00106398	Bifunctional inhibitor/lipid-transfer protein/seed storage 2S albumin superfamily protein	.
AT3G55560	341.636	-1.46213	DownRegulated	1.4e-11	AT-hook protein of GA feedback 2	.
AT4G15850	88.5561	-1.46123	DownRegulated	0.00112934	RNA helicase 1	.
AT2G35040	854.022	-1.46122	DownRegulated	2.56e-06	AICARFT/IMPCHase bienzyme family protein	.
AT5G16240	304.841	-1.45967	DownRegulated	0.000155277	Plant stearoyl-acyl-carrier-protein desaturase family protein	.
AT2G44690	24.2135	-1.45876	DownRegulated	0.0166401	Arabidopsis RAC-like 9	.
AT5G13710	3522.27	-1.45845	DownRegulated	6.45e-06	sterol methyltransferase 1	.
AT2G02955	82.8621	-1.45795	DownRegulated	0.00425627	maternal effect embryo arrest 12	.
AT1G21360	55.1908	-1.45744	DownRegulated	0.0353594	glycolipid transfer protein 2	.
AT1G77990	187.273	-1.4571	DownRegulated	0.00457766	STAS domain / Sulfate transporter family	.
AT1G22030	57.8452	-1.45707	DownRegulated	0.0471261	CONTAINS InterPro DOMAIN/s: Protein BYPASS related (InterPro:IPR008511)	.
AT2G14900	242.891	-1.45458	DownRegulated	0.00106819	Gibberellin-regulated family protein	.
AT1G52710	178.556	-1.45444	DownRegulated	5.89e-05	Rubredoxin-like superfamily protein	.
AT5G07770	176.257	-1.45363	DownRegulated	2.1e-05	Actin-binding FH2 protein	.
AT1G13420	54.935	-1.45338	DownRegulated	0.0198435	sulfotransferase 4B	.
AT3G54500	2075.27	-1.45123	DownRegulated	5.71e-05	dentin sialophosphoprotein-related (TAIR:AT5G64170.1)	.
AT5G51810	37.6689	-1.44946	DownRegulated	0.0390408	gibberellin 20 oxidase 2	.
AT2G20562	20.1784	-1.44919	DownRegulated	0.0274094	unknown protein	.
AT3G50700	460.447	-1.44892	DownRegulated	6.52e-06	indeterminate(ID)-domain 2	.
AT3G12710	350.736	-1.44881	DownRegulated	0.00399052	DNA glycosylase superfamily protein	.
AT4G13918	133.948	-1.44717	DownRegulated	0.000498854	Potential natural antisense gene, locus overlaps with AT4G13920	.
AT4G15820	102.227	-1.44435	DownRegulated	9.57e-06	embryo defective 1703 (TAIR:AT3G61780.1)	.
AT2G20120	1017.27	-1.44403	DownRegulated	0.00256043	Protein of unknown function (DUF502)	.
AT2G46890	100.937	-1.44352	DownRegulated	0.00395568	Protein of unknown function (DUF1295)	.
AT1G67030	73.4036	-1.4433	DownRegulated	0.058943	zinc finger protein 6	.
AT4G21300	40.2062	-1.44129	DownRegulated	0.00506674	Tetratricopeptide repeat (TPR)-like superfamily protein	.
AT1G09250	375.46	-1.4394	DownRegulated	1.02e-06	basic helix-loop-helix (bHLH) DNA-binding superfamily protein	.
AT1G79890	26.7314	-1.43853	DownRegulated	0.0130427	RAD3-like DNA-binding helicase protein	.
AT4G26415	29.4019	-1.43836	DownRegulated	0.0102673	#N/A	.
AT5G19260	43.5531	-1.43706	DownRegulated	0.00134406	Protein of unknown function (DUF3049)	.
AT1G01060	96.7499	-1.43506	DownRegulated	0.0170138	Homeodomain-like superfamily protein	.
AT3G20090	71.9027	-1.4344	DownRegulated	0.00149197	cytochrome P450, family 705, subfamily A, polypeptide 18	.
AT1G21270	429.113	-1.43405	DownRegulated	0.0417489	wall-associated kinase 2	.
AT5G02820	273.895	-1.43358	DownRegulated	2.97e-08	Spo11/DNA topoisomerase VI, subunit A protein	.
AT3G17280	17.8624	-1.43335	DownRegulated	0.0548068	F-box and associated interaction domains-containing protein	.
AT4G05130	37.8755	-1.43179	DownRegulated	0.0301295	equilibrative nucleoside transporter 4	.
AT1G29465	83.5974	-1.43141	DownRegulated	0.000223614	unknown protein	.
AT5G15210	189.128	-1.43114	DownRegulated	0.000205344	homeobox protein 30	.
AT3G06430	589.584	-1.43093	DownRegulated	4.18e-08	Tetratricopeptide repeat (TPR)-like superfamily protein	.
AT2G46330	1742.59	-1.42993	DownRegulated	1.85e-08	arabinogalactan protein 16	.
AT3G05140	26.4846	-1.42702	DownRegulated	0.0101733	ROP binding protein kinases 2	.
AT5G50375	236.711	-1.42492	DownRegulated	1.83e-05	cyclopropyl isomerase	.
AT4G04972	21.1618	-1.42359	DownRegulated	0.0328714	unknown protein.	.
AT5G05450	414.136	-1.42344	DownRegulated	3.88e-06	P-loop containing nucleoside triphosphate hydrolases superfamily protein	.
AT5G20400	231.089	-1.42232	DownRegulated	8.01e-06	2-oxoglutarate (2OG) and Fe(II)-dependent oxygenase superfamily protein	.
AT2G33550	114.385	-1.42204	DownRegulated	0.00011448	Homeodomain-like superfamily protein	.
AT3G52170	177.675	-1.42196	DownRegulated	0.00097141	DNA binding	.
AT4G14750	91.8517	-1.42189	DownRegulated	0.0192172	IQ-domain 19	.
AT3G47200	20.128	-1.41973	DownRegulated	0.035023	Plant protein of unknown function (DUF247)	.
AT4G11210	27.3876	-1.41858	DownRegulated	0.00823023	Disease resistance-responsive (dirigent-like protein) family protein	.
AT5G23210	1028.8	-1.41742	DownRegulated	3.92e-05	serine carboxypeptidase-like 34	.
AT1G67330	115.217	-1.41694	DownRegulated	0.00130537	Protein of unknown function (DUF579)	.
AT4G18630	50.903	-1.41686	DownRegulated	0.00500263	Protein of unknown function (DUF688)	.
AT1G05310	27.2131	-1.41665	DownRegulated	0.0422047	Pectin lyase-like superfamily protein	.
AT5G61130	416.416	-1.41501	DownRegulated	0.000215566	plasmodesmata callose-binding protein 1	.
AT5G14740	12360.1	-1.41375	DownRegulated	3.87e-06	carbonic anhydrase 2	.
AT5G56530	205.058	-1.41288	DownRegulated	0.00123576	Protein of Unknown Function (DUF239)	.
AT2G33051	162.214	-1.41286	DownRegulated	2.51e-05	other RNA	.
AT1G23720	229.573	-1.41247	DownRegulated	0.0462159	Proline-rich extensin-like family protein	.
AT4G25710	126.936	-1.41223	DownRegulated	0.00170381	Galactose oxidase/kelch repeat superfamily protein	.
AT3G48550	34.848	-1.41179	DownRegulated	0.0234825	C2H2-like zinc finger protein (TAIR:AT2G01940.3)	.
AT5G03730	1870.03	-1.41119	DownRegulated	0.00536546	Protein kinase superfamily protein	.
AT3G06750	405.803	-1.41065	DownRegulated	6.93e-06	hydroxyproline-rich glycoprotein family protein	.
AT4G21600	117.502	-1.40908	DownRegulated	0.0121064	endonuclease 5	.
AT5G24490	10231.2	-1.40815	DownRegulated	0.000256408	30S ribosomal protein, putative	.
AT2G44380	70.1792	-1.40752	DownRegulated	0.0103935	Cysteine/Histidine-rich C1 domain family protein	.
AT2G26790	48.5778	-1.40661	DownRegulated	0.00232566	Pentatricopeptide repeat (PPR) superfamily protein	.
AT4G28070	81.0442	-1.40581	DownRegulated	0.00926439	AFG1-like ATPase family protein	.
AT5G48800	100.342	-1.40576	DownRegulated	0.000137237	Phototropic-responsive NPH3 family protein	.
AT3G04880	587.947	-1.4057	DownRegulated	1.3e-08	DNA-damage-repair/toleration protein (DRT102)	.
AT2G44630	19.6733	-1.40554	DownRegulated	0.0307208	Galactose oxidase/kelch repeat superfamily protein	.
AT5G59530	96.5957	-1.40533	DownRegulated	0.00662178	2-oxoglutarate (2OG) and Fe(II)-dependent oxygenase superfamily protein	.
AT1G11070	25.3848	-1.40531	DownRegulated	0.0150661	Hydroxyproline-rich glycoprotein family protein (TAIR:AT1G61080.1)	.
AT3G14610	312.732	-1.40436	DownRegulated	0.0250922	cytochrome P450, family 72, subfamily A, polypeptide 7	.
AT4G16008	90.5456	-1.40394	DownRegulated	0.0126671	unknown protein	.
AT5G05400	37.3226	-1.40384	DownRegulated	0.0438255	LRR and NB-ARC domains-containing disease resistance protein	.
AT1G08610	115.48	-1.40281	DownRegulated	0.00206208	Pentatricopeptide repeat (PPR) superfamily protein	.
AT2G33050	177.173	-1.40203	DownRegulated	0.000184965	receptor like protein 26	.
AT5G13870	126.909	-1.40179	DownRegulated	0.000543565	xyloglucan endotransglucosylase/hydrolase 5	.
AT4G12870	33.4529	-1.40144	DownRegulated	0.0143772	Gamma interferon responsive lysosomal thiol (GILT) reductase family protein	.
AT5G38200	199.113	-1.40128	DownRegulated	0.00290645	Class I glutamine amidotransferase-like superfamily protein	.
AT1G56210	107.535	-1.40056	DownRegulated	0.00129863	Heavy metal transport/detoxification superfamily protein	.
AT2G13820	118.094	-1.40044	DownRegulated	0.00416901	Bifunctional inhibitor/lipid-transfer protein/seed storage 2S albumin superfamily protein	.
AT3G07540	268.256	-1.39989	DownRegulated	0.00073475	Actin-binding FH2 (formin homology 2) family protein	.
AT5G03585	18.2035	-1.39988	DownRegulated	0.0476652	#N/A	.
AT3G45780	3482.91	-1.39944	DownRegulated	2.38e-11	phototropin 1	.
AT1G21830	613.429	-1.39761	DownRegulated	2.69e-05	unknown protein	.
AT2G30990	536.202	-1.39759	DownRegulated	2.38e-08	Protein of unknown function (DUF688)	.
AT2G14580	38.8765	-1.39637	DownRegulated	0.030151	basic pathogenesis-related protein 1	.
AT1G12430	391.736	-1.39602	DownRegulated	6.05e-05	armadillo repeat kinesin 3	.
AT1G68330	46.5399	-1.39299	DownRegulated	0.0163757	unknown protein	.
AT3G57930	303.094	-1.39234	DownRegulated	9.22e-05	unknown protein	.
AT4G04955	382.55	-1.39215	DownRegulated	3.96e-07	allantoinase	.
AT1G09750	1771.59	-1.3918	DownRegulated	0.00537206	Eukaryotic aspartyl protease family protein	.
AT5G51970	2625.91	-1.39119	DownRegulated	0.000149237	GroES-like zinc-binding alcohol dehydrogenase family protein	.
AT3G50100	68.4507	-1.38889	DownRegulated	0.0212976	small RNA degrading nuclease 1	.
AT1G74660	44.7412	-1.38544	DownRegulated	0.0109186	mini zinc finger 1	.
AT2G26650	626.429	-1.38273	DownRegulated	1.66e-06	K+ transporter 1	.
AT4G40090	74.9786	-1.38068	DownRegulated	0.00854877	arabinogalactan protein 3	.
AT1G80170	99.2976	-1.3783	DownRegulated	0.000129332	Pectin lyase-like superfamily protein	.
AT5G07360	378.18	-1.37816	DownRegulated	2.48e-06	Amidase family protein	.
AT4G14480	179.256	-1.37546	DownRegulated	0.000835462	Protein kinase superfamily protein	.
AT4G23290	325.034	-1.37524	DownRegulated	0.0250753	cysteine-rich RLK (RECEPTOR-like protein kinase) 21	.
AT4G32840	163.633	-1.37523	DownRegulated	0.000485049	phosphofructokinase 6	.
AT1G29600	36.3747	-1.37347	DownRegulated	0.0209887	Zinc finger C-x8-C-x5-C-x3-H type family protein	.
AT5G48460	265.158	-1.37209	DownRegulated	1.79e-07	Actin binding Calponin homology (CH) domain-containing protein	.
AT1G76720	140.792	-1.37026	DownRegulated	0.00899013	eukaryotic translation initiation factor 2 (eIF-2) family protein	.
AT5G54270	25485.7	-1.36916	DownRegulated	0.0420475	light-harvesting chlorophyll B-binding protein 3	.
AT3G53480	348.343	-1.36855	DownRegulated	0.010517	pleiotropic drug resistance 9	.
AT5G01170	61.9671	-1.36706	DownRegulated	0.00840252	Protein of unknown function (DUF740)	.
AT2G39705	116.296	-1.36676	DownRegulated	0.00680251	ROTUNDIFOLIA like 8	.
AT3G45410	61.4133	-1.36606	DownRegulated	0.0150124	Concanavalin A-like lectin protein kinase family protein	.
AT5G15280	225.92	-1.36516	DownRegulated	7.61e-08	Pentatricopeptide repeat (PPR) superfamily protein	.
AT5G52910	139.543	-1.36478	DownRegulated	0.00824128	timeless family protein	.
AT1G53200	172.491	-1.36389	DownRegulated	0.000157133	unknown protein	.
AT5G61200	62.4342	-1.36315	DownRegulated	0.000597512	myosin heavy chain-related (TAIR:AT5G07890.2)	.
AT3G59680	52.4951	-1.36254	DownRegulated	0.0192172	unknown protein	.
AT1G62150	61.5657	-1.36241	DownRegulated	0.0210806	Mitochondrial transcription termination factor family protein	.
AT2G24645	57.4887	-1.36212	DownRegulated	0.00375249	Transcriptional factor B3 family protein	.
AT5G11540	19.1462	-1.3618	DownRegulated	0.0452133	D-arabinono-1,4-lactone oxidase family protein	.
AT1G05300	137.815	-1.36027	DownRegulated	3.58e-05	zinc transporter 5 precursor	.
AT3G45880	44.0407	-1.35909	DownRegulated	0.00979433	2-oxoglutarate (2OG) and Fe(II)-dependent oxygenase superfamily protein	.
AT1G33060	235.836	-1.3581	DownRegulated	0.000147856	NAC 014	.
AT1G34010	181.664	-1.35497	DownRegulated	6.07e-07	unknown protein	.
AT4G08040	66.8974	-1.35299	DownRegulated	0.0563792	1-aminocyclopropane-1-carboxylate synthase 11	.
AT4G14103	28.0962	-1.35257	DownRegulated	0.0171555	F-box/RNI-like superfamily protein	.
AT3G59310	269.134	-1.34911	DownRegulated	2.3e-07	Eukaryotic protein of unknown function (DUF914)	.
AT2G46750	221.717	-1.34807	DownRegulated	0.0473728	D-arabinono-1,4-lactone oxidase family protein	.
AT2G41100	3510.42	-1.3474	DownRegulated	0.0509465	Calcium-binding EF hand family protein	.
AT2G19572	76.0233	-1.34731	DownRegulated	0.00185845	Potential natural antisense gene, locus overlaps with AT2G19570	.
AT5G55930	511.49	-1.34378	DownRegulated	0.00507075	oligopeptide transporter 1	.
AT4G08410	29.7336	-1.34111	DownRegulated	0.0372595	Proline-rich extensin-like family protein	.
AT5G18210	82.3937	-1.34044	DownRegulated	0.00139781	NAD(P)-binding Rossmann-fold superfamily protein	.
AT4G24230	1814.45	-1.33968	DownRegulated	0.0436238	acyl-CoA-binding domain 3	.
AT4G23400	2221.52	-1.33878	DownRegulated	3.64e-05	plasma membrane intrinsic protein 1;5	.
AT2G46200	177.331	-1.33831	DownRegulated	0.000226714	unknown protein	.
AT1G21540	126.967	-1.33746	DownRegulated	1.12e-05	AMP-dependent synthetase and ligase family protein	.
AT1G13630	63.963	-1.33736	DownRegulated	0.00593951	Tetratricopeptide repeat (TPR)-like superfamily protein	.
AT4G17730	1077.62	-1.33622	DownRegulated	0.00101316	syntaxin of plants 23	.
AT2G21070	142.151	-1.33517	DownRegulated	0.00509204	methyltransferases	.
AT3G62270	397.559	-1.33418	DownRegulated	0.00163037	HCO3- transporter family	.
AT1G18880	209.162	-1.33221	DownRegulated	0.0030803	Major facilitator superfamily protein	.
AT1G11350	504.688	-1.332	DownRegulated	9.71e-06	S-domain-1 13	.
AT4G31010	167.407	-1.33147	DownRegulated	0.000519649	RNA-binding CRS1 / YhbY (CRM) domain-containing protein	.
AT5G01020	1375.37	-1.33097	DownRegulated	2.93e-06	Protein kinase superfamily protein	.
AT4G30170	650.084	-1.3302	DownRegulated	0.0341042	Peroxidase family protein	.
AT3G43920	139.686	-1.32868	DownRegulated	0.00196033	dicer-like 3	.
AT1G03440	248.125	-1.32676	DownRegulated	0.000691081	Leucine-rich repeat (LRR) family protein	.
AT3G54120	43.9355	-1.32525	DownRegulated	0.0121132	Reticulon family protein	.
AT4G12390	166.49	-1.32499	DownRegulated	0.00888275	pectin methylesterase inhibitor 1	.
AT5G06980	452.124	-1.32333	DownRegulated	0.00193356	unknown protein	.
AT1G53340	158.406	-1.32103	DownRegulated	0.00391254	Cysteine/Histidine-rich C1 domain family protein	.
AT3G23640	1087.18	-1.32077	DownRegulated	2.32e-05	heteroglycan glucosidase 1	.
AT5G01940	32.5537	-1.31972	DownRegulated	0.00991765	eukaryotic translation initiation factor 2B family protein / eIF-2B family protein	.
AT4G12980	164.141	-1.31954	DownRegulated	0.00425323	Auxin-responsive family protein	.
AT2G01830	256.461	-1.31867	DownRegulated	0.0263801	CHASE domain containing histidine kinase protein	.
AT1G79700	1014.12	-1.31768	DownRegulated	0.0342227	Integrase-type DNA-binding superfamily protein	.
AT1G74910	2635.32	-1.3174	DownRegulated	4.74e-08	ADP-glucose pyrophosphorylase family protein	.
AT1G78450	71.1604	-1.31671	DownRegulated	0.0282313	SOUL heme-binding family protein	.
AT2G43375	43.3739	-1.31597	DownRegulated	0.0465661	other RNA	.
AT1G24290	57.2636	-1.31423	DownRegulated	0.00310745	AAA-type ATPase family protein	.
AT3G09035	207.691	-1.31393	DownRegulated	0.000340017	Concanavalin A-like lectin family protein	.
AT1G23730	121.165	-1.31232	DownRegulated	0.0576296	beta carbonic anhydrase 3	.
AT5G65430	3378.21	-1.31165	DownRegulated	2.73e-05	general regulatory factor 8	.
AT5G45660	130.832	-1.31093	DownRegulated	0.00502314	unknown protein	.
AT1G72060	328.975	-1.31092	DownRegulated	0.00640535	serine-type endopeptidase inhibitors	.
AT2G10931	56.2629	-1.31067	DownRegulated	0.00231526	unknown protein	.
AT3G58100	53.6929	-1.31063	DownRegulated	0.00357183	plasmodesmata callose-binding protein 5	.
AT1G15175	57.1767	-1.30803	DownRegulated	0.00350066	other RNA	.
AT4G08160	46.8034	-1.3077	DownRegulated	0.0036778	glycosyl hydrolase family 10 protein / carbohydrate-binding domain-containing protein	.
AT1G53390	536.093	-1.30742	DownRegulated	2.24e-08	P-loop containing nucleoside triphosphate hydrolases superfamily protein	.
AT5G16000	417.664	-1.30723	DownRegulated	6.35e-05	NSP-interacting kinase 1	.
AT2G45050	178.529	-1.30629	DownRegulated	0.0103306	GATA transcription factor 2	.
AT5G56780	185.531	-1.30624	DownRegulated	9.61e-05	effector of transcription2	.
AT1G26960	76.9274	-1.30442	DownRegulated	0.000853536	homeobox protein 23	.
AT5G63630	133.995	-1.30353	DownRegulated	2.12e-05	P-loop containing nucleoside triphosphate hydrolases superfamily protein	.
AT1G29910	30922	-1.30315	DownRegulated	0.0145606	chlorophyll A/B binding protein 3	.
AT5G03545	344.8	-1.30192	DownRegulated	0.0427227	Expressed in response to phosphate starvation, this response is enhanced by the presence of IAA.	.
AT5G02160	9027.34	-1.29829	DownRegulated	4.65e-05	unknown protein	.
AT3G13450	2183.14	-1.29826	DownRegulated	0.0228947	Transketolase family protein	.
AT1G12520	349.934	-1.29817	DownRegulated	0.000192137	copper chaperone for SOD1	.
AT3G56030	44.7455	-1.29782	DownRegulated	0.00645896	Tetratricopeptide repeat (TPR)-like superfamily protein	.
AT5G10180	653.073	-1.29775	DownRegulated	0.00422034	slufate transporter 2;1	.
AT5G58090	748.306	-1.29771	DownRegulated	0.000976014	O-Glycosyl hydrolases family 17 protein	.
AT1G80190	182.49	-1.2969	DownRegulated	0.00135715	partner of SLD five 1	.
AT3G25860	1391.83	-1.29686	DownRegulated	0.000586644	2-oxoacid dehydrogenases acyltransferase family protein	.
AT3G14020	150.637	-1.29667	DownRegulated	0.00378628	nuclear factor Y, subunit A6	.
AT5G64330	1076.82	-1.29643	DownRegulated	0.000136241	Phototropic-responsive NPH3 family protein	.
AT1G76160	4689.81	-1.29554	DownRegulated	6.11e-05	SKU5 similar 5	.
AT1G34200	181.725	-1.29502	DownRegulated	1.26e-06	Glyceraldehyde-3-phosphate dehydrogenase-like family protein	.
AT4G39400	2663.25	-1.2938	DownRegulated	2.67e-09	Leucine-rich receptor-like protein kinase family protein	.
AT1G21730	516.583	-1.29333	DownRegulated	1.1e-05	P-loop containing nucleoside triphosphate hydrolases superfamily protein	.
AT1G15020	377.366	-1.29304	DownRegulated	6.41e-05	quiescin-sulfhydryl oxidase 1	.
AT4G24015	121.674	-1.29159	DownRegulated	0.00138143	RING/U-box superfamily protein	.
AT3G50270	182.694	-1.28973	DownRegulated	0.0201744	HXXXD-type acyl-transferase family protein	.
AT2G47420	619.736	-1.28944	DownRegulated	2.43e-07	Ribosomal RNA adenine dimethylase family protein	.
AT1G77480	422.239	-1.28885	DownRegulated	0.000911963	Eukaryotic aspartyl protease family protein	.
AT3G19130	854.031	-1.28879	DownRegulated	2.78e-05	RNA-binding protein 47B	.
AT2G37640	480.731	-1.28798	DownRegulated	0.00383068	Barwin-like endoglucanases superfamily protein	.
AT5G57190	28.6641	-1.28656	DownRegulated	0.0376097	phosphatidylserine decarboxylase 2	.
AT1G68862	57.832	-1.28636	DownRegulated	0.00276778	unknown protein	.
AT4G20940	140.3	-1.28591	DownRegulated	0.00197332	Leucine-rich receptor-like protein kinase family protein	.
AT3G28910	333.884	-1.2857	DownRegulated	0.0076196	myb domain protein 30	.
AT2G18210	22.5919	-1.28542	DownRegulated	0.0481391	unknown protein	.
AT5G66130	93.9878	-1.28488	DownRegulated	8.07e-05	RADIATION SENSITIVE 17	.
AT3G62110	522.228	-1.2844	DownRegulated	1.93e-10	Pectin lyase-like superfamily protein	.
AT1G72600	166.221	-1.28154	DownRegulated	0.00100809	hydroxyproline-rich glycoprotein family protein	.
AT5G61660	176.519	-1.28134	DownRegulated	0.00309891	glycine-rich protein	.
AT1G67480	1108.73	-1.2807	DownRegulated	7.79e-05	Galactose oxidase/kelch repeat superfamily protein	.
AT4G04700	83.8233	-1.27985	DownRegulated	0.000602394	calcium-dependent protein kinase 27	.
AT4G03415	726.061	-1.27902	DownRegulated	5.46e-06	Protein phosphatase 2C family protein	.
AT3G19515	478.749	-1.27828	DownRegulated	0.000649275	CONTAINS InterPro DOMAIN/s: Apoptosis inhibitory 5 (InterPro:IPR008383)	.
AT1G02335	92.9152	-1.27813	DownRegulated	0.0010682	germin-like protein subfamily 2 member 2 precursor	.
AT1G73640	37.9221	-1.27788	DownRegulated	0.0310887	RAB GTPase homolog A6A	.
AT5G03720	112.828	-1.2764	DownRegulated	0.0102817	heat shock transcription factor A3	.
AT1G48570	329.617	-1.2761	DownRegulated	5.16e-05	zinc finger (Ran-binding) family protein	.
AT3G15450	24162.4	-1.27574	DownRegulated	0.014657	Aluminium induced protein with YGL and LRDR motifs	.
AT1G70710	324.197	-1.27436	DownRegulated	0.000790012	glycosyl hydrolase 9B1	.
AT4G29910	145.999	-1.27351	DownRegulated	2.13e-05	origin recognition complex protein 5	.
AT3G24255	70.6013	-1.27346	DownRegulated	0.000954285	RNA-directed DNA polymerase (reverse transcriptase)-related family protein	.
AT1G07615	134.896	-1.27344	DownRegulated	0.00232164	GTP-binding protein Obg/CgtA	.
AT3G61440	7293.36	-1.2734	DownRegulated	0.0142463	cysteine synthase C1	.
AT4G39260	4224.15	-1.27316	DownRegulated	1.07e-05	cold, circadian rhythm, and RNA binding 1	.
AT5G49960	171.356	-1.27284	DownRegulated	4.35e-05	unknown protein	.
AT4G24780	818.025	-1.27139	DownRegulated	0.00075254	Pectin lyase-like superfamily protein	.
AT3G44940	60.6912	-1.27137	DownRegulated	0.00302433	Protein of unknown function (DUF1635)	.
AT5G19780	5272.09	-1.26945	DownRegulated	2.23e-07	tubulin alpha-5	.
AT4G22160	111.575	-1.26841	DownRegulated	0.0133068	unknown protein	.
AT1G77460	203.062	-1.2684	DownRegulated	0.00121883	Armadillo/beta-catenin-like repeat ; C2 calcium/lipid-binding domain (CaLB) protein	.
AT1G24450	196.005	-1.26806	DownRegulated	9.21e-06	Ribonuclease III family protein	.
AT5G65850	33.6764	-1.2656	DownRegulated	0.013633	F-box and associated interaction domains-containing protein	.
AT1G56140	492.553	-1.26526	DownRegulated	2.26e-07	Leucine-rich repeat transmembrane protein kinase	.
AT1G13245	1583.04	-1.26487	DownRegulated	2.1e-05	ROTUNDIFOLIA like 17	.
AT2G35880	841.306	-1.26483	DownRegulated	8.45e-07	TPX2 (targeting protein for Xklp2) protein family	.
AT2G39180	116.819	-1.26463	DownRegulated	0.0138685	CRINKLY4 related 2	.
AT1G60110	37.9327	-1.26446	DownRegulated	0.0287041	Mannose-binding lectin superfamily protein	.
AT3G16180	390.344	-1.26446	DownRegulated	1.75e-08	Major facilitator superfamily protein	.
AT1G72430	569.636	-1.26442	DownRegulated	0.000322223	SAUR-like auxin-responsive protein family	.
AT5G58370	210.554	-1.26438	DownRegulated	0.00250826	P-loop containing nucleoside triphosphate hydrolases superfamily protein	.
AT1G71830	137.086	-1.26406	DownRegulated	0.000584508	somatic embryogenesis receptor-like kinase 1	.
AT3G06355	1458.1	-1.26306	DownRegulated	0.0490934	#N/A	.
AT4G16265	50.1828	-1.26023	DownRegulated	0.0313822	RNA polymerases M/15 Kd subunit	.
AT4G39770	71.7264	-1.25997	DownRegulated	0.0459652	Haloacid dehalogenase-like hydrolase (HAD) superfamily protein	.
AT3G23430	486.829	-1.25973	DownRegulated	0.00359762	phosphate 1	.
AT2G36120	1048.96	-1.2584	DownRegulated	0.0146467	Glycine-rich protein family	.
AT3G22670	33.6815	-1.25803	DownRegulated	0.0591977	Pentatricopeptide repeat (PPR) superfamily protein	.
AT5G06420	68.2044	-1.25748	DownRegulated	0.0036814	Zinc finger (CCCH-type/C3HC4-type RING finger) family protein	.
AT3G23080	709.988	-1.25726	DownRegulated	2.68e-05	Polyketide cyclase/dehydrase and lipid transport superfamily protein	.
AT2G18570	79.903	-1.2563	DownRegulated	0.0464608	UDP-Glycosyltransferase superfamily protein	.
AT2G45850	514.043	-1.25469	DownRegulated	0.00123024	AT hook motif DNA-binding family protein	.
AT1G80640	501.812	-1.25355	DownRegulated	1.53e-06	Protein kinase superfamily protein	.
AT3G18320	142.738	-1.25343	DownRegulated	0.0039332	F-box and associated interaction domains-containing protein	.
AT5G01110	37.9127	-1.25337	DownRegulated	0.0223657	Tetratricopeptide repeat (TPR)-like superfamily protein	.
AT3G28550	476.277	-1.25333	DownRegulated	0.0258692	Proline-rich extensin-like family protein	.
AT1G71528	87.3685	-1.2531	DownRegulated	0.0143024	other RNA	.
AT2G29940	174.17	-1.25266	DownRegulated	0.00675008	pleiotropic drug resistance 3	.
AT5G28290	358.577	-1.25249	DownRegulated	0.000792488	NIMA-related kinase 3	.
AT5G06180	124.607	-1.25084	DownRegulated	4.73e-05	Protein of unknown function (DUF1022)	.
AT2G42290	153.887	-1.25084	DownRegulated	0.00179462	Leucine-rich repeat protein kinase family protein	.
AT1G18270	2220.86	-1.2507	DownRegulated	0.0105542	ketose-bisphosphate aldolase class-II family protein	.
AT3G17890	50.6631	-1.25058	DownRegulated	0.0168539	unknown protein	.
AT5G48780	24.6456	-1.25024	DownRegulated	0.0431446	disease resistance protein (TIR-NBS class)	.
AT1G02370	97.9812	-1.25011	DownRegulated	0.00119458	Tetratricopeptide repeat (TPR)-like superfamily protein	.
AT5G20040	270.636	-1.24932	DownRegulated	7e-07	isopentenyltransferase 9	.
AT4G21230	57.3927	-1.24874	DownRegulated	0.0123765	cysteine-rich RLK (RECEPTOR-like protein kinase) 27	.
AT1G09420	362.024	-1.24862	DownRegulated	0.0216774	glucose-6-phosphate dehydrogenase 4	.
AT2G42740	280.566	-1.24836	DownRegulated	0.000309577	ribosomal protein large subunit 16A	.
AT1G55930	260.372	-1.24809	DownRegulated	9.32e-08	CBS domain-containing protein / transporter associated domain-containing protein	.
AT5G05540	294.568	-1.24743	DownRegulated	1.87e-06	small RNA degrading nuclease 2	.
AT5G44280	129.295	-1.2472	DownRegulated	0.00176292	RING 1A	.
AT3G23940	676.888	-1.24705	DownRegulated	0.00231071	dehydratase family	.
AT4G01330	1196.14	-1.24687	DownRegulated	0.00538119	Protein kinase superfamily protein	.
AT4G31890	74.3938	-1.24617	DownRegulated	0.0171116	ARM repeat superfamily protein	.
AT5G11800	348.905	-1.24565	DownRegulated	9.78e-06	K+ efflux antiporter 6	.
AT2G42320	751.298	-1.24363	DownRegulated	7.12e-07	nucleolar protein gar2-related	.
AT4G26550	163.943	-1.24337	DownRegulated	0.000343054	Got1/Sft2-like vescicle transport protein family	.
AT2G40640	199.476	-1.24256	DownRegulated	0.00488554	RING/U-box superfamily protein	.
AT1G64170	231.58	-1.24228	DownRegulated	0.00670912	cation/H+ exchanger 16	.
AT3G06470	276.921	-1.24159	DownRegulated	8.87e-08	GNS1/SUR4 membrane protein family	.
AT4G17180	78.1649	-1.24013	DownRegulated	0.00202863	O-Glycosyl hydrolases family 17 protein	.
AT1G14890	476.445	-1.23994	DownRegulated	0.0274365	Plant invertase/pectin methylesterase inhibitor superfamily protein	.
AT5G05180	186.66	-1.2393	DownRegulated	0.00014152	unknown protein	.
AT3G62930	47.5918	-1.23864	DownRegulated	0.00634569	Thioredoxin superfamily protein	.
AT1G14430	59.822	-1.23733	DownRegulated	0.0168269	glyoxal oxidase-related protein	.
AT4G19645	75.1786	-1.23534	DownRegulated	0.0135518	TRAM, LAG1 and CLN8 (TLC) lipid-sensing domain containing protein	.
AT1G72440	536.92	-1.23432	DownRegulated	2.94e-05	CCAAT-binding factor	.
AT4G36780	1030.37	-1.23384	DownRegulated	0.00147503	BES1/BZR1 homolog 2	.
AT5G18650	1645.35	-1.23307	DownRegulated	0.0080177	CHY-type/CTCHY-type/RING-type Zinc finger protein	.
AT4G24340	40.7288	-1.23302	DownRegulated	0.0344345	Phosphorylase superfamily protein	.
AT3G08940	14406.7	-1.23291	DownRegulated	0.00191069	light harvesting complex photosystem II	.
AT5G63810	1669.31	-1.23186	DownRegulated	0.000780703	beta-galactosidase 10	.
AT3G15060	251.488	-1.23087	DownRegulated	2.76e-05	RAB GTPase homolog A1G	.
AT4G17810	181.395	-1.2297	DownRegulated	0.000393522	C2H2 and C2HC zinc fingers superfamily protein	.
AT5G08620	348.991	-1.22963	DownRegulated	2.09e-05	DEA(D/H)-box RNA helicase family protein	.
AT1G55040	80.5011	-1.22902	DownRegulated	0.00664628	zinc finger (Ran-binding) family protein	.
AT5G44130	1256.36	-1.22851	DownRegulated	0.00833037	FASCICLIN-like arabinogalactan protein 13 precursor	.
AT1G02065	32.3135	-1.22756	DownRegulated	0.0457814	squamosa promoter binding protein-like 8	.
AT5G10290	513.858	-1.2275	DownRegulated	1.51e-06	leucine-rich repeat transmembrane protein kinase family protein	.
AT5G66770	181.527	-1.22596	DownRegulated	0.000657782	GRAS family transcription factor	.
AT5G51380	60.5419	-1.22204	DownRegulated	0.033625	RNI-like superfamily protein	.
AT1G19380	270.932	-1.2218	DownRegulated	0.0204107	Protein of unknown function (DUF1195)	.
AT1G49540	266.283	-1.2216	DownRegulated	0.000351158	elongator protein 2	.
AT3G13740	646.279	-1.22088	DownRegulated	5.76e-05	Ribonuclease III family protein	.
AT1G80325	90.8616	-1.21997	DownRegulated	0.00119514	other RNA	.
AT5G16070	660.951	-1.219	DownRegulated	2.83e-05	TCP-1/cpn60 chaperonin family protein	.
AT5G51960	164.31	-1.21766	DownRegulated	0.000166065	CONTAINS InterPro DOMAIN/s: Complex 1 LYR protein (InterPro:IPR008011)	.
AT4G20740	90.9558	-1.21753	DownRegulated	0.000494412	Pentatricopeptide repeat (PPR-like) superfamily protein	.
AT1G07170	241.082	-1.21665	DownRegulated	0.00317074	PHF5-like protein	.
AT1G79670	457.317	-1.21611	DownRegulated	4.69e-08	Wall-associated kinase family protein	.
AT1G04240	976.205	-1.21517	DownRegulated	0.00195431	AUX/IAA transcriptional regulator family protein	.
AT1G14190	26.7764	-1.21461	DownRegulated	0.0360664	Glucose-methanol-choline (GMC) oxidoreductase family protein	.
AT4G14720	358.013	-1.21452	DownRegulated	0.00207589	TIFY domain/Divergent CCT motif family protein	.
AT4G17880	182.025	-1.21448	DownRegulated	0.000545542	Basic helix-loop-helix (bHLH) DNA-binding family protein	.
AT1G16870	393.872	-1.21374	DownRegulated	5.28e-06	mitochondrial 28S ribosomal protein S29-related	.
AT3G13780	94.3985	-1.21361	DownRegulated	7.46e-05	SMAD/FHA domain-containing protein	.
AT2G30600	7060.28	-1.21321	DownRegulated	8.8e-05	BTB/POZ domain-containing protein	.
AT4G38440	376.246	-1.21273	DownRegulated	0.0036125	LOCATED IN: chloroplast	.
AT3G18050	1432.77	-1.21229	DownRegulated	0.000165955	unknown protein	.
AT1G80710	45.9081	-1.21224	DownRegulated	0.0298167	DROUGHT SENSITIVE 1	.
AT5G07900	157.519	-1.21169	DownRegulated	0.00536294	Mitochondrial transcription termination factor family protein	.
AT2G38370	163.28	-1.21152	DownRegulated	0.0281312	Plant protein of unknown function (DUF827)	.
AT1G04800	932.452	-1.2114	DownRegulated	0.000174053	glycine-rich protein	.
AT1G23380	55.6066	-1.21096	DownRegulated	0.0133646	KNOTTED1-like homeobox gene 6	.
AT2G34300	932.363	-1.21077	DownRegulated	0.00013743	S-adenosyl-L-methionine-dependent methyltransferases superfamily protein	.
AT4G01920	34.106	-1.21014	DownRegulated	0.0220196	Cysteine/Histidine-rich C1 domain family protein	.
AT3G10720	613.184	-1.20933	DownRegulated	0.000510992	Plant invertase/pectin methylesterase inhibitor superfamily	.
AT3G05130	156.686	-1.20933	DownRegulated	0.00103788	Prefoldin chaperone subunit family protein (TAIR:AT5G27330.1)	.
AT5G03830	220.55	-1.20887	DownRegulated	0.00244485	CDK inhibitor P21 binding protein	.
AT1G28290	1200.94	-1.20785	DownRegulated	0.0323589	arabinogalactan protein 31	.
AT3G07440	175.003	-1.2074	DownRegulated	3.69e-06	unknown protein	.
AT1G80420	596.738	-1.20531	DownRegulated	0.000500646	BRCT domain-containing DNA repair protein	.
AT1G64720	13886.4	-1.20455	DownRegulated	2.77e-05	Polyketide cyclase/dehydrase and lipid transport superfamily protein	.
AT3G16410	99.1391	-1.20306	DownRegulated	0.0248198	nitrile specifier protein 4	.
AT4G14548	34.2276	-1.20279	DownRegulated	0.0564587	other RNA	.
AT2G02080	863.958	-1.20244	DownRegulated	5.16e-05	indeterminate(ID)-domain 4	.
AT1G35830	39.3563	-1.20208	DownRegulated	0.0525189	VQ motif-containing protein	.
AT1G05600	125.837	-1.20089	DownRegulated	0.000717898	Tetratricopeptide repeat (TPR)-like superfamily protein	.
AT5G53900	350.601	-1.1998	DownRegulated	2.71e-06	Serine/threonine-protein kinase WNK (With No Lysine)-related	.
AT5G48360	245.993	-1.19947	DownRegulated	0.0168269	Actin-binding FH2 (formin homology 2) family protein	.
AT3G04160	203.407	-1.19924	DownRegulated	0.00642263	unknown protein	.
AT5G07590	162.897	-1.19891	DownRegulated	0.00152355	Transducin/WD40 repeat-like superfamily protein	.
AT5G15840	57.9841	-1.19853	DownRegulated	0.0541063	B-box type zinc finger protein with CCT domain	.
AT3G51270	672.966	-1.19814	DownRegulated	2.66e-05	protein serine/threonine kinases;ATP binding;catalytics	.
AT2G26240	342.458	-1.19677	DownRegulated	5.59e-05	Transmembrane proteins 14C	.
AT4G07950	135.347	-1.19572	DownRegulated	0.00133813	DNA-directed RNA polymerase, subunit M, archaeal	.
AT5G08310	36.1429	-1.19496	DownRegulated	0.00996676	Tetratricopeptide repeat (TPR)-like superfamily protein	.
AT4G34740	329.401	-1.19459	DownRegulated	0.000574995	GLN phosphoribosyl pyrophosphate amidotransferase 2	.
AT1G53345	39.5008	-1.19447	DownRegulated	0.0513712	unknown protein	.
AT5G66330	38.2228	-1.19376	DownRegulated	0.0213777	Leucine-rich repeat (LRR) family protein	.
AT4G27440	8986.15	-1.19317	DownRegulated	8.45e-05	protochlorophyllide oxidoreductase B	.
AT2G37362	166.436	-1.1931	DownRegulated	5.56e-05	Potential natural antisense gene, locus overlaps with AT2G37360	.
AT5G45490	798.836	-1.19152	DownRegulated	3.49e-06	P-loop containing nucleoside triphosphate hydrolases superfamily protein	.
AT3G04630	457.147	-1.19083	DownRegulated	6.23e-05	WVD2-like 1	.
AT2G17705	178.531	-1.19063	DownRegulated	4.58e-05	unknown protein	.
AT1G27460	725.323	-1.19023	DownRegulated	1e-05	no pollen germination related 1	.
AT1G78930	80.6585	-1.18965	DownRegulated	0.00801634	Mitochondrial transcription termination factor family protein	.
AT5G47680	450.63	-1.18957	DownRegulated	4.32e-06	FUNCTIONS IN: molecular_function unknown	.
AT3G28200	799.364	-1.18772	DownRegulated	0.000301664	Peroxidase superfamily protein	.
AT5G07110	150.002	-1.18668	DownRegulated	1.74e-05	prenylated RAB acceptor 1.B6	.
AT5G02400	39.1503	-1.18591	DownRegulated	0.0332098	pol-like 2	.
AT5G15980	176.01	-1.18543	DownRegulated	0.00216364	Pentatricopeptide repeat (PPR) superfamily protein	.
AT3G11760	265.403	-1.18525	DownRegulated	0.00124819	unknown protein	.
AT2G29060	89.9803	-1.18491	DownRegulated	0.00349212	GRAS family transcription factor	.
AT3G43670	459.189	-1.18466	DownRegulated	0.0463912	Copper amine oxidase family protein	.
AT4G38680	1716.65	-1.18465	DownRegulated	2.01e-06	glycine rich protein 2	.
AT1G74470	12801.7	-1.184	DownRegulated	0.000943963	Pyridine nucleotide-disulphide oxidoreductase family protein	.
AT5G55700	1099.24	-1.184	DownRegulated	0.0251544	beta-amylase 4	.
AT3G57860	63.2183	-1.18328	DownRegulated	0.0273661	UV-B-insensitive 4-like	.
AT1G05010	5636.73	-1.18284	DownRegulated	0.0123458	ethylene-forming enzyme	.
AT3G22960	6488.26	-1.1828	DownRegulated	0.00739374	Pyruvate kinase family protein	.
AT1G75295	270.569	-1.18231	DownRegulated	0.00380397	other RNA	.
AT1G70950	52.6224	-1.18102	DownRegulated	0.0518229	TPX2 (targeting protein for Xklp2) protein family	.
AT2G45400	161.924	-1.18048	DownRegulated	2.75e-05	NAD(P)-binding Rossmann-fold superfamily protein	.
AT2G45315	217.507	-1.18028	DownRegulated	4.8e-06	other RNA	.
AT1G02280	1298	-1.18015	DownRegulated	8.34e-08	translocon at the outer envelope membrane of chloroplasts 33	.
AT4G19530	1076.78	-1.18014	DownRegulated	2.38e-06	disease resistance protein (TIR-NBS-LRR class) family	.
AT3G01850	663.965	-1.17947	DownRegulated	0.00013983	Aldolase-type TIM barrel family protein	.
AT5G58790	59.9149	-1.17879	DownRegulated	0.00757804	FUNCTIONS IN: molecular_function unknown	.
AT2G43360	641.811	-1.17826	DownRegulated	3.57e-07	Radical SAM superfamily protein	.
AT3G54080	358.228	-1.17815	DownRegulated	0.00457572	Concanavalin A-like lectin family protein	.
AT1G79640	178.887	-1.17802	DownRegulated	0.000385465	Protein kinase superfamily protein	.
AT5G67390	113.507	-1.17679	DownRegulated	0.0195075	unknown protein	.
AT2G26695	75.7907	-1.17676	DownRegulated	0.0499124	Ran BP2/NZF zinc finger-like superfamily protein	.
AT4G21170	56.9523	-1.1762	DownRegulated	0.0185504	Tetratricopeptide repeat (TPR)-like superfamily protein	.
AT4G01740	39.2933	-1.1755	DownRegulated	0.0147503	Cysteine/Histidine-rich C1 domain family protein	.
AT5G15390	259.366	-1.1742	DownRegulated	4.38e-06	tRNA/rRNA methyltransferase (SpoU) family protein	.
AT2G04040	281.221	-1.1741	DownRegulated	7.22e-06	MATE efflux family protein	.
AT1G68130	194.916	-1.17408	DownRegulated	0.000566361	indeterminate(ID)-domain 14	.
AT1G05840	725.897	-1.17384	DownRegulated	0.00586373	Eukaryotic aspartyl protease family protein	.
AT2G21500	313.269	-1.17377	DownRegulated	0.000452512	RING/U-box superfamily protein	.
AT2G36570	206.439	-1.17247	DownRegulated	0.0540622	Leucine-rich repeat protein kinase family protein	.
AT1G18415	114.945	-1.17213	DownRegulated	0.000507544	other RNA	.
AT3G54720	373.826	-1.17086	DownRegulated	1.42e-07	Peptidase M28 family protein	.
AT4G31120	415.618	-1.17026	DownRegulated	0.00226035	SHK1 binding protein 1	.
AT1G22740	775.658	-1.16993	DownRegulated	0.0105978	RAB GTPase homolog G3B	.
AT3G51080	81.3555	-1.16864	DownRegulated	0.031388	GATA transcription factor 6	.
AT3G25900	153.586	-1.16849	DownRegulated	0.00430358	Homocysteine S-methyltransferase family protein	.
AT3G60260	329.605	-1.16812	DownRegulated	0.000638468	ELMO/CED-12 family protein	.
AT4G25800	50.2785	-1.16797	DownRegulated	0.0131748	Calmodulin-binding protein	.
AT5G02080	40.7841	-1.16611	DownRegulated	0.0564642	DNA / pantothenate metabolism flavoprotein	.
AT3G06130	334.02	-1.16572	DownRegulated	0.00823811	Heavy metal transport/detoxification superfamily protein	.
AT3G07060	146.275	-1.16561	DownRegulated	0.000753158	NHL domain-containing protein	.
AT1G06390	1227.57	-1.16554	DownRegulated	5.59e-05	GSK3/SHAGGY-like protein kinase 1	.
AT3G26410	122.658	-1.16483	DownRegulated	0.00435845	methyltransferases;nucleic acid binding	.
AT3G13000	384.411	-1.16455	DownRegulated	0.000913106	Protein of unknown function, DUF547	.
AT3G53240	322.929	-1.16424	DownRegulated	3.89e-05	receptor like protein 45	.
AT1G73310	103.24	-1.16424	DownRegulated	0.00231203	serine carboxypeptidase-like 4	.
AT4G26095	174.46	-1.16422	DownRegulated	0.00637299	other RNA	.
AT5G58480	152.647	-1.16388	DownRegulated	0.0173436	O-Glycosyl hydrolases family 17 protein	.
AT3G50070	187.048	-1.16339	DownRegulated	0.00959219	CYCLIN D3;3	.
AT1G21740	114.863	-1.16197	DownRegulated	0.0014002	Protein of unknown function (DUF630 and DUF632)	.
AT2G42650	57.8692	-1.16086	DownRegulated	0.0059793	Ribosomal protein L1p/L10e family	.
AT2G24350	46.2056	-1.16004	DownRegulated	0.0381628	RNA binding (RRM/RBD/RNP motifs) family protein	.
AT4G31150	200.577	-1.15972	DownRegulated	3.88e-05	endonuclease V family protein	.
AT5G07140	62.9642	-1.15907	DownRegulated	0.0101003	Protein kinase superfamily protein	.
AT1G75200	428.036	-1.15761	DownRegulated	1.38e-06	flavodoxin family protein / radical SAM domain-containing protein	.
AT4G04040	1364.47	-1.1574	DownRegulated	9.15e-06	Phosphofructokinase family protein	.
AT2G01990	80.3651	-1.15731	DownRegulated	0.0304824	unknown protein	.
AT3G53210	57.1622	-1.1573	DownRegulated	0.0167182	nodulin MtN21 /EamA-like transporter family protein	.
AT3G02070	388.61	-1.15674	DownRegulated	1.03e-05	Cysteine proteinases superfamily protein	.
AT1G20300	123.683	-1.15669	DownRegulated	0.00167329	Pentatricopeptide repeat (PPR) superfamily protein	.
AT1G79880	258.201	-1.15639	DownRegulated	0.00865281	RNA recognition motif (RRM)-containing protein	.
AT5G19200	111.935	-1.15548	DownRegulated	0.00234471	NAD(P)-binding Rossmann-fold superfamily protein	.
AT5G14080	224.436	-1.15466	DownRegulated	0.000687896	Tetratricopeptide repeat (TPR)-like superfamily protein	.
AT1G24265	51.6068	-1.15399	DownRegulated	0.0123511	Protein of unknown function (DUF1664)	.
AT5G45670	325.691	-1.15342	DownRegulated	6.86e-06	GDSL-like Lipase/Acylhydrolase superfamily protein	.
AT3G61850	233.561	-1.15218	DownRegulated	0.0167525	Dof-type zinc finger DNA-binding family protein	.
AT4G33000	335.241	-1.15174	DownRegulated	0.0016578	calcineurin B-like protein 10	.
AT5G14770	107.82	-1.15147	DownRegulated	0.000614588	Tetratricopeptide repeat (TPR)-like superfamily protein	.
AT2G26470	154.887	-1.15048	DownRegulated	0.000333574	unknown protein	.
AT5G52830	63.126	-1.15023	DownRegulated	0.0189903	WRKY DNA-binding protein 27	.
AT2G47990	241.897	-1.15019	DownRegulated	0.00163089	transducin family protein / WD-40 repeat family protein	.
AT1G50055	66.8978	-1.14874	DownRegulated	0.0333514	TAS1B; other RNA	.
AT5G49360	11410.2	-1.1475	DownRegulated	0.0127829	beta-xylosidase 1	.
AT2G35910	68.9708	-1.14719	DownRegulated	0.000973817	RING/U-box superfamily protein	.
AT5G49645	510.643	-1.14689	DownRegulated	0.000795813	#N/A	.
AT3G42670	136.618	-1.14624	DownRegulated	0.0179131	chromatin remodeling 38	.
AT3G21140	248.456	-1.14472	DownRegulated	0.000131648	Pyridoxamine 5'-phosphate oxidase family protein	.
AT3G03040	401.076	-1.14398	DownRegulated	9.93e-06	F-box/RNI-like superfamily protein	.
AT5G36950	194.158	-1.14314	DownRegulated	0.00289947	DegP protease 10	.
AT3G17185	74.0069	-1.14278	DownRegulated	0.0194322	TAS3/TASIR-ARF (TRANS-ACTING SIRNA3); other RNA	.
AT1G62110	55.2642	-1.14254	DownRegulated	0.0250117	Mitochondrial transcription termination factor family protein	.
AT3G19120	324.804	-1.14245	DownRegulated	0.000257412	PIF / Ping-Pong family of plant transposases	.
AT5G48775	152.977	-1.14175	DownRegulated	0.000779301	other RNA	.
AT2G45430	109.959	-1.14173	DownRegulated	0.0419899	AT-hook motif nuclear-localized protein 22	.
AT5G57120	638.702	-1.14169	DownRegulated	7.59e-06	FUNCTIONS IN: molecular_function unknown	.
AT5G09690	114.047	-1.14149	DownRegulated	0.00140604	magnesium transporter 7	.
AT5G03780	61.4166	-1.14073	DownRegulated	0.00636987	TRF-like 10	.
AT5G10150	308.249	-1.14049	DownRegulated	0.000119796	Domain of unknown function (DUF966)	.
AT1G15570	213.147	-1.13929	DownRegulated	0.00996258	CYCLIN A2;3	.
AT5G23570	166.933	-1.13926	DownRegulated	0.000631558	XS domain-containing protein / XS zinc finger domain-containing protein-related	.
AT3G17350	81.4066	-1.13919	DownRegulated	0.000808901	unknown protein	.
AT1G55805	366.841	-1.13919	DownRegulated	2.8e-05	BolA-like family protein	.
AT1G71410	1368.93	-1.13723	DownRegulated	0.00151174	ARM repeat superfamily protein	.
AT5G44380	678.737	-1.13711	DownRegulated	0.0253962	FAD-binding Berberine family protein	.
AT5G62630	263.068	-1.13707	DownRegulated	0.0166055	hipl2 protein precursor	.
AT4G07825	711.865	-1.13682	DownRegulated	3.7e-06	unknown protein	.
AT5G56380	228.887	-1.13668	DownRegulated	3.75e-05	F-box/RNI-like/FBD-like domains-containing protein	.
AT5G47380	175.658	-1.13591	DownRegulated	5e-05	Protein of unknown function, DUF547	.
AT4G32910	625.521	-1.13584	DownRegulated	0.00447283	CONTAINS InterPro DOMAIN/s: Nuclear pore complex protein, Nucleoporin Nup85-like (InterPro:IPR011502)	.
AT3G63110	156.492	-1.13505	DownRegulated	0.00482928	isopentenyltransferase 3	.
AT5G03670	77.6101	-1.13485	DownRegulated	0.0235805	unknown protein	.
AT5G58520	230.222	-1.13459	DownRegulated	2.36e-06	Protein kinase superfamily protein	.
AT4G34580	58.7562	-1.13443	DownRegulated	0.00954931	Sec14p-like phosphatidylinositol transfer family protein	.
AT3G23730	758.58	-1.13423	DownRegulated	0.00517599	xyloglucan endotransglucosylase/hydrolase 16	.
AT3G08030	1162.25	-1.13392	DownRegulated	8.73e-06	Protein of unknown function, DUF642	.
AT2G21050	276.539	-1.13332	DownRegulated	0.0039148	like AUXIN RESISTANT 2	.
AT4G39600	36.2396	-1.13214	DownRegulated	0.0146467	Galactose oxidase/kelch repeat superfamily protein	.
AT1G05460	147.599	-1.13208	DownRegulated	0.00349221	P-loop containing nucleoside triphosphate hydrolases superfamily protein	.
AT2G16390	191.3	-1.13139	DownRegulated	0.00376981	SNF2 domain-containing protein / helicase domain-containing protein	.
AT3G59980	355.221	-1.12964	DownRegulated	0.000320819	Nucleic acid-binding, OB-fold-like protein	.
AT2G30960	97.7752	-1.12963	DownRegulated	0.00155595	unknown protein	.
AT4G30720	795.793	-1.12911	DownRegulated	4.67e-07	FAD/NAD(P)-binding oxidoreductase family protein	.
AT1G64390	667.241	-1.12825	DownRegulated	0.000215844	glycosyl hydrolase 9C2	.
AT3G26540	72.7683	-1.12706	DownRegulated	0.00428176	Tetratricopeptide repeat (TPR)-like superfamily protein	.
AT1G04520	117.626	-1.12681	DownRegulated	0.0572191	plasmodesmata-located protein 2	.
AT1G76090	1168.5	-1.1268	DownRegulated	0.00144133	sterol methyltransferase 3	.
AT3G11620	352.821	-1.1268	DownRegulated	0.0150123	alpha/beta-Hydrolases superfamily protein	.
AT3G52910	89.477	-1.12658	DownRegulated	0.0302962	growth-regulating factor 4	.
AT1G24530	645.724	-1.12654	DownRegulated	0.000271126	Transducin/WD40 repeat-like superfamily protein	.
AT1G01448	336.815	-1.12639	DownRegulated	0.000653885	other RNA	.
AT3G23710	245.977	-1.12619	DownRegulated	6.91e-05	Tic22-like family protein	.
AT1G15080	63.5243	-1.126	DownRegulated	0.0122925	lipid phosphate phosphatase 2	.
AT2G37050	646.113	-1.1258	DownRegulated	0.00207589	Leucine-rich repeat protein kinase family protein	.
AT1G06560	211.03	-1.12525	DownRegulated	0.00360745	NOL1/NOP2/sun family protein	.
AT1G27500	172.8	-1.12502	DownRegulated	0.00237247	Tetratricopeptide repeat (TPR)-like superfamily protein	.
AT2G03450	82.7012	-1.12494	DownRegulated	0.00101225	purple acid phosphatase 9	.
AT4G20362	235.966	-1.12373	DownRegulated	0.0163724	other RNA	.
AT5G41060	216.228	-1.12273	DownRegulated	0.00527117	DHHC-type zinc finger family protein	.
AT5G18240	190.626	-1.12189	DownRegulated	0.0276122	myb-related protein 1	.
AT1G48280	142.813	-1.12121	DownRegulated	0.0027874	hydroxyproline-rich glycoprotein family protein	.
AT4G01720	250.278	-1.1212	DownRegulated	0.00824532	WRKY family transcription factor	.
AT5G19210	149.852	-1.12115	DownRegulated	0.00189233	P-loop containing nucleoside triphosphate hydrolases superfamily protein	.
AT5G50760	122.178	-1.12095	DownRegulated	0.00908753	SAUR-like auxin-responsive protein family	.
AT2G34710	539.101	-1.12093	DownRegulated	0.00249261	Homeobox-leucine zipper family protein / lipid-binding START domain-containing protein	.
AT4G27950	97.9997	-1.12091	DownRegulated	0.00598175	cytokinin response factor 4	.
AT5G17620	207.458	-1.12046	DownRegulated	0.000296573	CONTAINS InterPro DOMAIN/s: Plant nuclear matrix 1 (InterPro:IPR010604)	.
AT2G32100	167.644	-1.11946	DownRegulated	0.0576719	ovate family protein 16	.
AT1G09280	478.935	-1.1193	DownRegulated	0.0042561	CONTAINS InterPro DOMAIN/s: Rhodanese-like (InterPro:IPR001763), Serine hydrolase (InterPro:IPR005645)	.
AT4G00238	188.58	-1.11877	DownRegulated	0.00914639	DNA-binding storekeeper protein-related transcriptional regulator	.
AT1G12300	65.3892	-1.11867	DownRegulated	0.00435527	Tetratricopeptide repeat (TPR)-like superfamily protein	.
AT2G18850	177.142	-1.11848	DownRegulated	0.000658448	SET domain-containing protein	.
AT5G01620	118.693	-1.11829	DownRegulated	0.00370926	TRICHOME BIREFRINGENCE-LIKE 35	.
AT5G04770	197.487	-1.1181	DownRegulated	0.00349432	cationic amino acid transporter 6	.
AT5G03770	86.5771	-1.11792	DownRegulated	0.0191151	KDO transferase A	.
AT3G14240	1316.4	-1.11754	DownRegulated	0.00186569	Subtilase family protein	.
AT5G56100	436.376	-1.11732	DownRegulated	0.0173583	glycine-rich protein / oleosin	.
AT2G41370	145.064	-1.11569	DownRegulated	0.00230237	Ankyrin repeat family protein / BTB/POZ domain-containing protein	.
AT5G06050	274.047	-1.11498	DownRegulated	2.2e-05	Putative methyltransferase family protein	.
AT5G66060	443.019	-1.11476	DownRegulated	0.00232811	2-oxoglutarate (2OG) and Fe(II)-dependent oxygenase superfamily protein	.
AT1G16920	507.078	-1.11301	DownRegulated	0.000415375	RAB GTPase homolog A1B	.
AT1G05970	117.761	-1.11297	DownRegulated	0.0132047	RNA-binding (RRM/RBD/RNP motifs) family protein	.
AT4G11080	218.182	-1.11278	DownRegulated	0.0184564	HMG (high mobility group) box protein	.
AT1G49890	441.799	-1.11273	DownRegulated	0.000623412	Family of unknown function (DUF566)	.
AT2G28070	414.367	-1.1127	DownRegulated	9.99e-05	ABC-2 type transporter family protein	.
AT3G45730	255.15	-1.11204	DownRegulated	0.021898	unknown protein	.
AT2G41560	4091.09	-1.11167	DownRegulated	6.87e-05	autoinhibited Ca(2+)-ATPase, isoform 4	.
AT5G05680	226.837	-1.1116	DownRegulated	0.00231652	nuclear pore complex protein-related	.
AT5G11270	363.529	-1.11097	DownRegulated	6.44e-06	overexpressor of cationic peroxidase 3	.
AT5G27360	136.007	-1.11026	DownRegulated	0.00509755	Major facilitator superfamily protein	.
AT1G72070	109.806	-1.11002	DownRegulated	0.0363817	Chaperone DnaJ-domain superfamily protein	.
AT5G07152	138.697	-1.10993	DownRegulated	0.00470349	Potential natural antisense gene, locus overlaps with AT5G07150	.
AT1G74088	45.7562	-1.10971	DownRegulated	0.0259533	FUNCTIONS IN: molecular_function unknown	.
AT3G25210	152.497	-1.10955	DownRegulated	0.00579473	Tetratricopeptide repeat (TPR)-like superfamily protein	.
AT3G17668	76.5461	-1.10821	DownRegulated	0.0218808	DnaJ/Hsp40 cysteine-rich domain superfamily protein	.
AT1G01300	1035.67	-1.10809	DownRegulated	0.000488353	Eukaryotic aspartyl protease family protein	.
AT5G64920	1015.44	-1.10662	DownRegulated	1.42e-05	COP1-interacting protein 8	.
AT2G36340	98.8975	-1.1065	DownRegulated	0.00666156	DNA-binding storekeeper protein-related transcriptional regulator	.
AT3G59890	99.3281	-1.1063	DownRegulated	0.0171078	Dihydrodipicolinate reductase, bacterial/plant	.
AT4G10340	44511.5	-1.10583	DownRegulated	0.0146421	light harvesting complex of photosystem II 5	.
AT2G17230	1041.19	-1.10556	DownRegulated	0.000476261	EXORDIUM like 5	.
AT4G39900	704.724	-1.10506	DownRegulated	0.00859439	unknown protein	.
AT1G03740	994.807	-1.10501	DownRegulated	6.54e-06	Protein kinase superfamily protein	.
AT2G18220	265.325	-1.10471	DownRegulated	0.00106137	Noc2p family	.
AT1G16930	105.797	-1.10457	DownRegulated	0.00200027	F-box/RNI-like/FBD-like domains-containing protein	.
AT3G50890	52.8609	-1.10424	DownRegulated	0.0132043	homeobox protein 28	.
AT3G56570	49.8894	-1.10297	DownRegulated	0.013985	SET domain-containing protein	.
AT4G26680	30.3894	-1.10291	DownRegulated	0.0391726	Tetratricopeptide repeat (TPR)-like superfamily protein	.
AT3G53190	276.387	-1.10172	DownRegulated	0.0204441	Pectin lyase-like superfamily protein	.
AT1G32190	192.631	-1.10164	DownRegulated	0.00376981	alpha/beta-Hydrolases superfamily protein	.
AT4G37890	82.9034	-1.10151	DownRegulated	0.0348878	Zinc finger (C3HC4-type RING finger) family protein	.
AT2G20180	356.392	-1.1011	DownRegulated	3.9e-07	phytochrome interacting factor 3-like 5	.
AT1G79060	101.464	-1.10006	DownRegulated	0.00129863	unknown protein	.
AT2G43900	378.538	-1.10005	DownRegulated	0.000563251	Endonuclease/exonuclease/phosphatase family protein	.
AT1G10970	69.3774	-1.10005	DownRegulated	0.00426223	zinc transporter 4 precursor	.
AT2G33370	1202.61	-1.09952	DownRegulated	5.02e-06	Ribosomal protein L14p/L23e family protein	.
AT5G05550	354.903	-1.09946	DownRegulated	0.000812139	sequence-specific DNA binding transcription factors	.
AT1G77060	560.717	-1.09873	DownRegulated	4.94e-06	Phosphoenolpyruvate carboxylase family protein	.
AT2G34690	832.393	-1.09844	DownRegulated	0.000609826	Glycolipid transfer protein (GLTP) family protein	.
AT2G01530	1132.99	-1.09769	DownRegulated	0.0358258	MLP-like protein 329	.
AT4G26620	370.059	-1.09704	DownRegulated	0.00224901	Sucrase/ferredoxin-like family protein	.
AT1G10910	744.573	-1.09702	DownRegulated	4.07e-05	Pentatricopeptide repeat (PPR) superfamily protein	.
AT1G64780	90.9846	-1.0968	DownRegulated	0.029686	ammonium transporter 1;2	.
AT3G29810	170.937	-1.0965	DownRegulated	0.00409974	COBRA-like protein 2 precursor	.
AT3G58610	4948.33	-1.0965	DownRegulated	9.01e-05	ketol-acid reductoisomerase	.
AT3G19540	468.907	-1.09627	DownRegulated	3.42e-05	Protein of unknown function (DUF620)	.
AT5G65440	1001.87	-1.09543	DownRegulated	6.5e-06	unknown protein	.
AT2G45000	535.891	-1.0946	DownRegulated	0.00407113	structural constituent of nuclear pore	.
AT3G01770	1149.61	-1.0941	DownRegulated	0.00127404	bromodomain and extraterminal domain protein 10	.
AT3G25130	34.2167	-1.09367	DownRegulated	0.0474637	unknown protein	.
AT5G66000	43.0799	-1.09342	DownRegulated	0.0223636	unknown protein	.
AT3G14220	298.153	-1.09308	DownRegulated	0.00052744	GDSL-like Lipase/Acylhydrolase superfamily protein	.
AT3G52290	199.987	-1.09305	DownRegulated	6.5e-05	IQ-domain 3	.
AT2G39795	123.756	-1.0927	DownRegulated	0.00193655	Mitochondrial glycoprotein family protein	.
AT1G11420	45.2108	-1.09247	DownRegulated	0.0596692	DOMAIN OF UNKNOWN FUNCTION 724 2	.
AT3G21300	204.248	-1.09243	DownRegulated	0.00470862	RNA methyltransferase family protein	.
AT4G25080	3572.84	-1.09123	DownRegulated	6.64e-06	magnesium-protoporphyrin IX methyltransferase	.
AT1G67420	97.0538	-1.09112	DownRegulated	0.0125583	Zn-dependent exopeptidases superfamily protein	.
AT3G61010	662.921	-1.09074	DownRegulated	0.00155214	Ferritin/ribonucleotide reductase-like family protein	.
AT5G16480	235.901	-1.09031	DownRegulated	0.00825226	Phosphotyrosine protein phosphatases superfamily protein	.
AT5G19300	105.78	-1.08961	DownRegulated	0.00856308	CONTAINS InterPro DOMAIN/s: Nucleic acid-binding, OB-fold-like (InterPro:IPR016027), Protein of unknown function DUF171 (InterPro:IPR003750)	.
AT1G56260	53.5628	-1.088	DownRegulated	0.00536294	unknown protein	.
AT4G18905	434.915	-1.08725	DownRegulated	0.000223631	Transducin/WD40 repeat-like superfamily protein	.
AT1G17230	274.076	-1.08541	DownRegulated	0.0257872	Leucine-rich receptor-like protein kinase family protein	.
AT3G57220	275.77	-1.0854	DownRegulated	0.000114961	Glycosyl transferase family 4 protein	.
AT3G45850	704.041	-1.08443	DownRegulated	1.12e-05	P-loop containing nucleoside triphosphate hydrolases superfamily protein	.
AT2G47020	128.379	-1.08358	DownRegulated	0.0206402	Peptide chain release factor 1	.
AT1G06720	419.151	-1.08319	DownRegulated	0.00086673	P-loop containing nucleoside triphosphate hydrolases superfamily protein	.
AT3G13190	133.454	-1.08285	DownRegulated	0.00138133	Plant protein of unknown function (DUF827)	.
AT2G21630	171.119	-1.08267	DownRegulated	0.00337356	Sec23/Sec24 protein transport family protein	.
AT1G15410	411.187	-1.0822	DownRegulated	1e-06	aspartate-glutamate racemase family	.
AT3G28920	374.759	-1.08049	DownRegulated	0.00023491	homeobox protein 34	.
AT5G17270	200.027	-1.07937	DownRegulated	0.000236031	Protein prenylyltransferase superfamily protein	.
AT5G27400	398.769	-1.07795	DownRegulated	0.0024145	S-adenosyl-L-methionine-dependent methyltransferases superfamily protein	.
AT1G35620	701.839	-1.07733	DownRegulated	1.04e-08	PDI-like 5-2	.
AT3G47980	48.3804	-1.07716	DownRegulated	0.0453221	Integral membrane HPP family protein	.
AT4G36730	2087.52	-1.07692	DownRegulated	0.0178313	G-box binding factor 1	.
AT1G28710	189.009	-1.07618	DownRegulated	0.0299137	Nucleotide-diphospho-sugar transferase family protein	.
AT3G07510	204.89	-1.07608	DownRegulated	0.00174689	unknown protein	.
AT3G19850	787.652	-1.07547	DownRegulated	0.00130413	Phototropic-responsive NPH3 family protein	.
AT1G76405	198.39	-1.07529	DownRegulated	0.000402932	unknown protein	.
AT5G52920	4783.52	-1.07474	DownRegulated	0.0295528	plastidic pyruvate kinase beta subunit 1	.
AT5G58540	72.6352	-1.07471	DownRegulated	0.00907413	Protein kinase superfamily protein	.
AT1G75120	109.429	-1.0746	DownRegulated	0.0383879	Nucleotide-diphospho-sugar transferase family protein	.
AT5G54260	145.828	-1.0745	DownRegulated	0.00324106	DNA repair and meiosis protein (Mre11)	.
AT1G59960	220.889	-1.07416	DownRegulated	0.000893388	NAD(P)-linked oxidoreductase superfamily protein	.
AT5G45250	399.826	-1.07285	DownRegulated	0.000548919	Disease resistance protein (TIR-NBS-LRR class) family	.
AT4G00820	175.427	-1.07276	DownRegulated	0.000682198	IQ-domain 17	.
AT3G49250	109.255	-1.07175	DownRegulated	0.00362792	defective in meristem silencing 3	.
AT1G20380	80.0768	-1.07155	DownRegulated	0.056183	Prolyl oligopeptidase family protein	.
AT4G00590	138.077	-1.07122	DownRegulated	0.00620356	N-terminal nucleophile aminohydrolases (Ntn hydrolases) superfamily protein	.
AT1G07970	248.479	-1.06976	DownRegulated	0.00118279	CONTAINS InterPro DOMAIN/s: Cytochrome B561-related, N-terminal (InterPro:IPR019176)	.
AT4G38495	162.105	-1.0697	DownRegulated	0.00228919	CONTAINS InterPro DOMAIN/s: YL1 nuclear, C-terminal (InterPro:IPR013272)	.
AT5G10700	88.0486	-1.06924	DownRegulated	0.00886358	Peptidyl-tRNA hydrolase II (PTH2) family protein	.
AT1G15730	685.625	-1.06922	DownRegulated	0.000104917	Cobalamin biosynthesis CobW-like protein	.
AT2G02170	417.824	-1.06852	DownRegulated	0.0101531	Remorin family protein	.
AT5G27990	326.907	-1.06834	DownRegulated	0.000368146	Pre-rRNA-processing protein TSR2, conserved region	.
AT1G20620	26691.9	-1.06831	DownRegulated	0.015467	catalase 3	.
AT4G15780	820.571	-1.06747	DownRegulated	0.00284114	vesicle-associated membrane protein 724	.
AT1G70560	127.219	-1.06677	DownRegulated	0.00141548	tryptophan aminotransferase of Arabidopsis 1	.
AT3G33520	469.733	-1.06612	DownRegulated	9.79e-06	actin-related protein 6	.
AT4G29900	1892.02	-1.06571	DownRegulated	0.00512928	autoinhibited Ca(2+)-ATPase 10	.
AT2G37230	281.259	-1.06565	DownRegulated	0.0153123	Tetratricopeptide repeat (TPR)-like superfamily protein	.
AT4G16570	122.468	-1.06324	DownRegulated	0.00713996	protein arginine methyltransferase 7	.
AT3G20080	313.611	-1.06258	DownRegulated	0.000480135	cytochrome P450, family 705, subfamily A, polypeptide 15	.
AT2G39681	219.226	-1.06091	DownRegulated	0.000808901	TAS2; other RNA	.
AT4G04565	84.5931	-1.06057	DownRegulated	0.00788497	#N/A	.
AT3G16500	610.306	-1.06039	DownRegulated	0.000493053	phytochrome-associated protein 1	.
AT1G05805	962.875	-1.05989	DownRegulated	9.36e-05	basic helix-loop-helix (bHLH) DNA-binding superfamily protein	.
AT5G41270	138.37	-1.05945	DownRegulated	0.0186489	CONTAINS InterPro DOMAIN/s: RNAse P, Rpr2/Rpp21 subunit (InterPro:IPR007175)	.
AT3G17510	1486.26	-1.05917	DownRegulated	0.00129863	CBL-interacting protein kinase 1	.
AT1G79720	370.252	-1.05914	DownRegulated	0.00137521	Eukaryotic aspartyl protease family protein	.
AT1G78010	390.783	-1.05841	DownRegulated	8.47e-05	tRNA modification GTPase, putative	.
AT5G48490	202.769	-1.05582	DownRegulated	0.00362785	Bifunctional inhibitor/lipid-transfer protein/seed storage 2S albumin superfamily protein	.
AT3G14120	392.805	-1.05533	DownRegulated	0.00359339	FUNCTIONS IN: molecular_function unknown	.
AT1G18200	58.8704	-1.0547	DownRegulated	0.0307252	RAB GTPase homolog A6B	.
AT1G23280	358.403	-1.0543	DownRegulated	0.000157133	MAK16 protein-related	.
AT2G23770	126.968	-1.05388	DownRegulated	0.00795665	protein kinase family protein / peptidoglycan-binding LysM domain-containing protein	.
AT1G18620	1283.06	-1.05346	DownRegulated	2.2e-09	unknown protein	.
AT5G15330	199.321	-1.05343	DownRegulated	0.0474637	SPX domain gene 4	.
AT1G27470	352.016	-1.05318	DownRegulated	0.00446855	transducin family protein / WD-40 repeat family protein	.
AT1G15700	75.7476	-1.05309	DownRegulated	0.0335307	ATPase, F1 complex, gamma subunit protein	.
AT4G19410	3836.28	-1.05247	DownRegulated	4e-06	Pectinacetylesterase family protein	.
AT1G48430	637.151	-1.05244	DownRegulated	0.00503028	Dihydroxyacetone kinase	.
AT1G14380	499.023	-1.05208	DownRegulated	0.000167506	IQ-domain 28	.
AT3G03020	162.378	-1.05159	DownRegulated	0.0010837	unknown protein	.
AT3G13222	403.498	-1.05087	DownRegulated	0.00688253	GBF-interacting protein 1	.
AT1G78895	268.206	-1.04981	DownRegulated	0.0270797	Reticulon family protein	.
AT3G18900	57.547	-1.04973	DownRegulated	0.0212976	FUNCTIONS IN: molecular_function unknown	.
AT2G34750	1592.25	-1.04905	DownRegulated	0.000119859	RNA polymerase I specific transcription initiation factor RRN3 protein	.
AT3G45420	55.9494	-1.04891	DownRegulated	0.0290685	Concanavalin A-like lectin protein kinase family protein	.
AT5G56900	545.334	-1.04821	DownRegulated	0.00132937	CwfJ-like family protein / zinc finger (CCCH-type) family protein	.
AT4G23550	96.4106	-1.0481	DownRegulated	0.00470046	WRKY family transcription factor	.
AT1G27420	52.3862	-1.04724	DownRegulated	0.0455987	Galactose oxidase/kelch repeat superfamily protein	.
AT5G47720	258.169	-1.04683	DownRegulated	0.0258983	Thiolase family protein	.
AT2G27590	127.186	-1.04665	DownRegulated	0.000614536	S-adenosyl-L-methionine-dependent methyltransferases superfamily protein	.
AT3G62860	294.501	-1.04641	DownRegulated	0.0140173	alpha/beta-Hydrolases superfamily protein	.
AT3G04860	101.509	-1.04578	DownRegulated	0.00728968	Plant protein of unknown function (DUF868)	.
AT5G36002	82.764	-1.04571	DownRegulated	0.00875134	other RNA	.
AT5G48660	82.8024	-1.04541	DownRegulated	0.00526567	B-cell receptor-associated protein 31-like	.
AT3G12920	404.346	-1.04526	DownRegulated	5.76e-06	SBP (S-ribonuclease binding protein) family protein	.
AT3G54780	36.6267	-1.04445	DownRegulated	0.0477936	Zinc finger (C3HC4-type RING finger) family protein	.
AT2G41620	736.854	-1.04344	DownRegulated	0.00136635	Nucleoporin interacting component (Nup93/Nic96-like) family protein	.
AT4G31050	185.211	-1.04241	DownRegulated	0.000246344	Biotin/lipoate A/B protein ligase family	.
AT3G57330	1018.79	-1.04235	DownRegulated	0.00138322	autoinhibited Ca2+-ATPase 11	.
AT4G32890	113.647	-1.04035	DownRegulated	0.00246465	GATA transcription factor 9	.
AT1G23890	100.08	-1.04027	DownRegulated	0.016619	NHL domain-containing protein	.
AT2G19670	94.6917	-1.04009	DownRegulated	0.0480133	protein arginine methyltransferase 1A	.
AT2G33990	251.429	-1.04003	DownRegulated	0.000944148	IQ-domain 9	.
AT5G28840	5289.68	-1.03986	DownRegulated	0.000713578	GDP-D-mannose 3',5'-epimerase	.
AT1G29320	196.026	-1.03929	DownRegulated	0.00125252	Transducin/WD40 repeat-like superfamily protein	.
AT4G37740	132.814	-1.03872	DownRegulated	0.0155911	growth-regulating factor 2	.
AT3G16950	1079.2	-1.03835	DownRegulated	0.0291657	lipoamide dehydrogenase 1	.
AT1G51830	179.587	-1.03828	DownRegulated	0.0118412	Leucine-rich repeat protein kinase family protein	.
AT1G14300	246.895	-1.03782	DownRegulated	0.00195642	ARM repeat superfamily protein	.
AT3G53850	126.202	-1.03697	DownRegulated	0.0103356	Uncharacterised protein family (UPF0497)	.
AT1G43790	65.109	-1.0369	DownRegulated	0.0436996	tracheary element differentiation-related 6	.
AT1G48550	240.229	-1.03668	DownRegulated	0.00760432	Vacuolar protein sorting-associated protein 26	.
AT5G51545	554.042	-1.03647	DownRegulated	0.000434469	low psii accumulation2	.
AT5G14440	470.839	-1.03623	DownRegulated	6.19e-05	Surfeit locus protein 2 (SURF2)	.
AT4G25730	718.047	-1.03567	DownRegulated	0.000215603	FtsJ-like methyltransferase family protein	.
AT3G20540	512.833	-1.0352	DownRegulated	0.000412114	polymerase gamma 1	.
AT1G12440	2092.25	-1.03268	DownRegulated	0.00844374	A20/AN1-like zinc finger family protein	.
AT5G25140	60.4854	-1.03199	DownRegulated	0.037737	cytochrome P450, family 71, subfamily B, polypeptide 13	.
AT4G26555	512.788	-1.03179	DownRegulated	2.13e-07	FKBP-like peptidyl-prolyl cis-trans isomerase family protein	.
AT5G32450	1210.76	-1.03168	DownRegulated	0.000569844	RNA binding (RRM/RBD/RNP motifs) family protein	.
AT5G57940	1180.06	-1.03136	DownRegulated	0.00134406	cyclic nucleotide gated channel 5	.
AT1G25275	2613.53	-1.03126	DownRegulated	0.00113083	unknown protein	.
AT2G34570	124.019	-1.03104	DownRegulated	0.00173058	PIN domain-like family protein	.
AT2G25420	142.005	-1.03086	DownRegulated	0.00360028	transducin family protein / WD-40 repeat family protein	.
AT1G03230	301.711	-1.03075	DownRegulated	0.000899061	Eukaryotic aspartyl protease family protein	.
AT1G50170	305.596	-1.03029	DownRegulated	4.21e-05	sirohydrochlorin ferrochelatase B	.
AT3G58940	55.2974	-1.03026	DownRegulated	0.0589698	F-box/RNI-like superfamily protein	.
AT1G45163	146.94	-1.02992	DownRegulated	0.000656104	unknown protein	.
AT1G58210	93.4573	-1.02932	DownRegulated	0.00143126	kinase interacting family protein	.
AT1G22530	3440.72	-1.02905	DownRegulated	0.00980175	PATELLIN 2	.
AT2G42640	93.6336	-1.02898	DownRegulated	0.00176488	Mitogen activated protein kinase kinase kinase-related	.
AT1G12460	263.069	-1.02794	DownRegulated	0.00348546	Leucine-rich repeat protein kinase family protein	.
AT3G19860	1502.88	-1.02783	DownRegulated	0.0183339	basic helix-loop-helix (bHLH) DNA-binding superfamily protein	.
AT2G40480	132.899	-1.02645	DownRegulated	0.0337194	Plant protein of unknown function (DUF827)	.
AT1G20691	77.9269	-1.02573	DownRegulated	0.00488288	Potential natural antisense gene, locus overlaps with AT1G20690	.
AT4G14590	44.1779	-1.02502	DownRegulated	0.0207826	embryo defective 2739	.
AT5G35732	87.7891	-1.02494	DownRegulated	0.0273744	unknown protein	.
AT3G45230	126.684	-1.02417	DownRegulated	0.00650745	hydroxyproline-rich glycoprotein family protein	.
AT3G18090	132.134	-1.02293	DownRegulated	0.0265276	nuclear RNA polymerase D2B	.
AT1G27050	156.437	-1.02263	DownRegulated	0.0562282	homeobox protein 54	.
AT3G24715	159.685	-1.02249	DownRegulated	0.00228935	Protein kinase superfamily protein with octicosapeptide/Phox/Bem1p domain	.
AT5G07100	700.831	-1.02191	DownRegulated	0.0323589	WRKY DNA-binding protein 26	.
AT1G71970	413.262	-1.02075	DownRegulated	0.000108682	unknown protein	.
AT2G44180	547.047	-1.02006	DownRegulated	0.00878112	methionine aminopeptidase 2A	.
AT1G06850	150.225	-1.01986	DownRegulated	0.00872807	basic leucine-zipper 52	.
AT5G23405	158.689	-1.0196	DownRegulated	0.00603269	HMG-box (high mobility group) DNA-binding family protein	.
AT5G13090	172.53	-1.01861	DownRegulated	0.0138064	unknown protein	.
AT1G75130	301.01	-1.01808	DownRegulated	0.000547021	cytochrome P450, family 721, subfamily A, polypeptide 1	.
AT1G52160	156.084	-1.01772	DownRegulated	0.00229651	tRNAse Z3	.
AT1G21840	96.8203	-1.01767	DownRegulated	0.00431343	urease accessory protein F	.
AT2G07680	185.405	-1.01764	DownRegulated	0.00363123	multidrug resistance-associated protein 11	.
AT1G75540	1181.02	-1.01762	DownRegulated	8.37e-05	salt tolerance homolog2	.
AT3G27906	194.351	-1.01749	DownRegulated	0.00026733	unknown protein	.
AT5G06610	70.2772	-1.01644	DownRegulated	0.0493697	Protein of unknown function (DUF620)	.
AT5G19170	32.6069	-1.01485	DownRegulated	0.0470158	Protein of Unknown Function (DUF239)	.
AT4G16141	329.017	-1.01468	DownRegulated	0.00144112	GATA type zinc finger transcription factor family protein	.
AT4G11130	91.2122	-1.01441	DownRegulated	0.0291213	RNA-dependent RNA polymerase 2	.
AT3G17160	366.237	-1.01336	DownRegulated	0.0105141	unknown protein	.
AT1G04050	46.2887	-1.01332	DownRegulated	0.017454	homolog of SU(var)3-9 1	.
AT3G52140	1980.43	-1.01328	DownRegulated	0.00114979	tetratricopeptide repeat (TPR)-containing protein	.
AT5G14520	895.598	-1.01311	DownRegulated	0.00121466	pescadillo-related	.
AT1G74040	552.127	-1.01283	DownRegulated	0.000130226	2-isopropylmalate synthase 1	.
AT3G01450	71.002	-1.01258	DownRegulated	0.0119886	ARM repeat superfamily protein	.
AT4G10380	174.457	-1.0124	DownRegulated	0.0154477	NOD26-like intrinsic protein 5;1	.
AT1G04040	1337.13	-1.01207	DownRegulated	0.0542765	HAD superfamily, subfamily IIIB acid phosphatase	.
AT2G22920	141.425	-1.01128	DownRegulated	0.0477354	serine carboxypeptidase-like 12	.
AT2G20850	322.755	-1.01111	DownRegulated	9.78e-06	STRUBBELIG-receptor family 1	.
AT4G23540	292.4	-1.01051	DownRegulated	5.62e-05	ARM repeat superfamily protein	.
AT1G20190	363.969	-1.0094	DownRegulated	0.00875134	expansin 11	.
AT4G22010	667.7	-1.0089	DownRegulated	0.00199833	SKU5 similar 4	.
AT3G28040	972.904	-1.00878	DownRegulated	0.00200597	Leucine-rich receptor-like protein kinase family protein	.
AT5G17330	989.468	-1.00858	DownRegulated	0.00879407	glutamate decarboxylase	.
AT3G24140	510.365	-1.00851	DownRegulated	0.00981193	basic helix-loop-helix (bHLH) DNA-binding superfamily protein	.
AT4G34750	154.108	-1.00802	DownRegulated	0.00307185	SAUR-like auxin-responsive protein family	.
AT4G27460	36.7988	-1.00665	DownRegulated	0.0418247	Cystathionine beta-synthase (CBS) family protein	.
AT3G63370	101.154	-1.00585	DownRegulated	0.00278176	Tetratricopeptide repeat (TPR)-like superfamily protein	.
AT5G64420	686.067	-1.00527	DownRegulated	7.15e-05	DNA polymerase V family	.
AT4G00230	263.411	-1.00412	DownRegulated	0.00755861	xylem serine peptidase 1	.
AT1G51965	173.748	-1.00357	DownRegulated	0.000151489	ABA Overly-Sensitive 5	.
AT5G37000	52.2023	-1.00318	DownRegulated	0.04835	Exostosin family protein	.
AT1G07830	246.046	-1.00302	DownRegulated	0.0263811	ribosomal protein L29 family protein	.
AT3G05675	130.719	-1.00282	DownRegulated	0.00684096	BTB/POZ domain-containing protein	.
AT4G12080	199.863	-1.00249	DownRegulated	0.000206769	AT-hook motif nuclear-localized protein 1	.
AT2G17630	109.818	-1.0022	DownRegulated	0.0419899	Pyridoxal phosphate (PLP)-dependent transferases superfamily protein	.
AT1G49630	333.835	-1.00201	DownRegulated	0.00135152	presequence protease 2	.
AT2G44255	139.145	-1.00186	DownRegulated	0.00836093	other RNA	.
AT4G07400	77.7903	-1.00156	DownRegulated	0.0379755	VIER F-box proteine 3	.
AT3G59350	2545.11	-1.00128	DownRegulated	0.0292046	Protein kinase superfamily protein	.
AT2G32010	164.324	-1.00068	DownRegulated	0.000465066	CVP2 like 1	.
AT5G53350	3357.68	1.00034	UpRegulated	3.48e-05	CLP protease regulatory subunit X	.
AT4G14220	380.815	1.00104	UpRegulated	0.00159546	RING-H2 group F1A	.
AT1G11410	403.85	1.00111	UpRegulated	0.0480061	S-locus lectin protein kinase family protein	.
AT1G20490	82.0194	1.00206	UpRegulated	0.0196664	AMP-dependent synthetase and ligase family protein	.
AT4G09340	495.071	1.00317	UpRegulated	1.19e-05	SPla/RYanodine receptor (SPRY) domain-containing protein	.
AT5G34850	4265.7	1.00344	UpRegulated	8.27e-05	purple acid phosphatase 26	.
AT1G02880	380.773	1.00344	UpRegulated	2.63e-05	thiamin pyrophosphokinase1	.
AT2G33480	341.754	1.00345	UpRegulated	0.000407624	NAC domain containing protein 41	.
AT5G46230	90.4461	1.00476	UpRegulated	0.0508638	Protein of unknown function, DUF538	.
AT3G21865	1333.25	1.00516	UpRegulated	0.00176292	peroxin 22	.
AT5G62990	111.344	1.00543	UpRegulated	0.0109801	Ubiquitin carboxyl-terminal hydrolase family protein	.
AT4G01940	1857.23	1.00589	UpRegulated	0.00113246	NFU domain protein 1	.
AT3G14720	628.616	1.00705	UpRegulated	6.86e-07	MAP kinase 19	.
AT4G36210	2333.78	1.00782	UpRegulated	0.000329197	Protein of unknown function (DUF726)	.
AT3G07720	459.371	1.00784	UpRegulated	0.00024182	Galactose oxidase/kelch repeat superfamily protein	.
AT5G60370	224.218	1.00788	UpRegulated	0.000883944	FUNCTIONS IN: molecular_function unknown	.
AT2G15480	344.49	1.00798	UpRegulated	2.87e-06	UDP-glucosyl transferase 73B5	.
AT1G27480	646.903	1.00804	UpRegulated	0.0156119	alpha/beta-Hydrolases superfamily protein	.
AT2G37710	676.398	1.00836	UpRegulated	0.00200329	receptor lectin kinase	.
AT2G19880	1077.72	1.00855	UpRegulated	0.00118848	Nucleotide-diphospho-sugar transferases superfamily protein	.
AT5G37770	644.258	1.00874	UpRegulated	0.00522794	EF hand calcium-binding protein family	.
AT5G51390	127.327	1.00875	UpRegulated	0.0405552	unknown protein	.
AT1G24100	726.201	1.00937	UpRegulated	0.00126923	UDP-glucosyl transferase 74B1	.
AT5G42650	822.313	1.00962	UpRegulated	0.0177432	allene oxide synthase	.
AT2G31880	1492.42	1.01161	UpRegulated	0.0201744	Leucine-rich repeat protein kinase family protein	.
AT3G48690	1466.16	1.01227	UpRegulated	0.00953594	alpha/beta-Hydrolases superfamily protein	.
AT1G75020	251.801	1.0125	UpRegulated	0.00093887	lysophosphatidyl acyltransferase 4	.
AT3G27540	80.9257	1.01292	UpRegulated	0.00377805	beta-1,4-N-acetylglucosaminyltransferase family protein	.
AT1G33490	592.955	1.01382	UpRegulated	4.38e-05	unknown protein	.
AT4G35500	209.124	1.01402	UpRegulated	0.00233622	Protein kinase superfamily protein	.
AT5G42990	662.054	1.01424	UpRegulated	3.45e-07	ubiquitin-conjugating enzyme 18	.
AT2G41640	429.025	1.01461	UpRegulated	0.0116984	Glycosyltransferase family 61 protein	.
AT3G01170	503.985	1.01479	UpRegulated	5.55e-05	Ribosomal protein L34e superfamily protein	.
AT5G05090	188.05	1.01534	UpRegulated	0.00478634	Homeodomain-like superfamily protein	.
AT3G06860	2097.48	1.01592	UpRegulated	7.43e-05	multifunctional protein 2	.
AT5G16840	1083.93	1.01631	UpRegulated	2.32e-05	binding partner of acd11 1	.
AT5G58120	141.156	1.01689	UpRegulated	0.0584522	Disease resistance protein (TIR-NBS-LRR class) family	.
AT2G44490	4249.69	1.01806	UpRegulated	0.00182153	Glycosyl hydrolase superfamily protein	.
AT2G22560	116.203	1.01844	UpRegulated	0.0174505	Kinase interacting (KIP1-like) family protein	.
AT3G18500	597.623	1.01854	UpRegulated	0.00914591	DNAse I-like superfamily protein	.
AT3G59300	702.862	1.01881	UpRegulated	6.04e-08	Pentatricopeptide repeat (PPR) superfamily protein	.
AT1G23530	57.3628	1.01888	UpRegulated	0.029686	unknown protein	.
ATCG00680	135.623	1.019	UpRegulated	0.045472	photosystem II reaction center protein B	.
AT5G56030	3470.27	1.02136	UpRegulated	7.41e-06	heat shock protein 81-2	.
AT5G58350	1351.75	1.02173	UpRegulated	0.00500263	with no lysine (K) kinase 4	.
AT2G30390	1504.58	1.02291	UpRegulated	0.00771808	ferrochelatase 2	.
AT4G01550	349.553	1.02301	UpRegulated	0.00135782	NAC domain containing protein 69	.
AT4G13345	493.982	1.02354	UpRegulated	0.00302961	Serinc-domain containing serine and sphingolipid biosynthesis protein	.
AT5G46730	146.135	1.02393	UpRegulated	0.0174505	glycine-rich protein	.
AT3G17800	1973.86	1.02394	UpRegulated	0.000202707	Protein of unknown function (DUF760)	.
AT3G54250	286.586	1.02507	UpRegulated	0.00286673	GHMP kinase family protein	.
AT5G49950	439.942	1.02561	UpRegulated	0.000204391	alpha/beta-Hydrolases superfamily protein	.
AT4G29190	2069.05	1.02575	UpRegulated	0.00574385	Zinc finger C-x8-C-x5-C-x3-H type family protein	.
AT3G61420	767.974	1.02615	UpRegulated	0.000142095	BSD domain (BTF2-like transcription factors, Synapse-associated proteins and DOS2-like proteins)	.
AT2G14110	145.971	1.02634	UpRegulated	0.00875134	Haloacid dehalogenase-like hydrolase (HAD) superfamily protein	.
AT5G61600	858.664	1.02718	UpRegulated	0.0141705	ethylene response factor 104	.
AT1G62050	316.415	1.02732	UpRegulated	0.00243017	Ankyrin repeat family protein	.
AT1G68440	1290.5	1.02773	UpRegulated	0.00417679	unknown protein	.
AT5G04410	1736.59	1.02775	UpRegulated	1.99e-05	NAC domain containing protein 2	.
AT1G14120	260.893	1.02799	UpRegulated	0.0131237	2-oxoglutarate (2OG) and Fe(II)-dependent oxygenase superfamily protein	.
AT5G02620	577.977	1.02811	UpRegulated	0.00161312	ankyrin-like1	.
AT4G24450	426.036	1.02872	UpRegulated	0.02406	phosphoglucan, water dikinase	.
AT5G20220	341.096	1.02906	UpRegulated	1.37e-05	zinc knuckle (CCHC-type) family protein	.
AT3G23180	100.634	1.02917	UpRegulated	0.00539255	HR-like lesion-inducing protein-related	.
AT5G01200	109.507	1.02925	UpRegulated	0.0292926	Duplicated homeodomain-like superfamily protein	.
AT2G30395	34.8166	1.02956	UpRegulated	0.0369881	ovate family protein 17	.
AT2G16710	728.349	1.03029	UpRegulated	0.00169457	Iron-sulphur cluster biosynthesis family protein	.
AT1G25520	812.518	1.03068	UpRegulated	0.00184228	Uncharacterized protein family (UPF0016)	.
AT1G52570	56.5593	1.03068	UpRegulated	0.0282487	phospholipase D alpha 2	.
AT3G19260	377.186	1.03074	UpRegulated	0.00125376	LAG1 homologue 2	.
AT1G13340	165.18	1.03077	UpRegulated	0.05345	Regulator of Vps4 activity in the MVB pathway protein	.
AT4G11220	1191.17	1.03112	UpRegulated	7.76e-08	VIRB2-interacting protein 2	.
AT5G09870	1574.31	1.03136	UpRegulated	0.00428106	cellulose synthase 5	.
AT2G36290	618.273	1.03146	UpRegulated	0.000114607	alpha/beta-Hydrolases superfamily protein	.
AT2G07675	44.3995	1.03226	UpRegulated	0.045476	Ribosomal protein S12/S23 family protein	.
ATMG00980	44.3995	1.03226	UpRegulated	0.045476	Ribosomal protein S12/S23 family protein	.
AT1G79160	553.083	1.03231	UpRegulated	0.00991798	unknown protein	.
AT3G44280	302.594	1.03237	UpRegulated	0.000842881	unknown protein	.
AT4G02075	145.406	1.03239	UpRegulated	0.00855469	RING/FYVE/PHD zinc finger superfamily protein	.
AT2G37150	539.223	1.03254	UpRegulated	0.00162002	RING/U-box superfamily protein	.
AT1G02475	1340.23	1.03274	UpRegulated	0.00159786	Polyketide cyclase/dehydrase and lipid transport superfamily protein	.
AT1G14700	284.901	1.03388	UpRegulated	0.0172259	purple acid phosphatase 3	.
AT2G05710	5129.93	1.03403	UpRegulated	6.6e-10	aconitase 3	.
AT5G59960	1455.46	1.03425	UpRegulated	0.00926078	unknown protein	.
AT1G16320	1093.28	1.0343	UpRegulated	0.00175921	Uncharacterized conserved protein (DUF2358)	.
AT4G19860	2813.52	1.03514	UpRegulated	0.00411045	alpha/beta-Hydrolases superfamily protein	.
AT3G19290	1060.49	1.03611	UpRegulated	1.52e-05	ABRE binding factor 4	.
AT4G35510	318.404	1.0369	UpRegulated	0.000498491	unknown protein	.
AT1G03905	91.8266	1.03697	UpRegulated	0.00467196	P-loop containing nucleoside triphosphate hydrolases superfamily protein	.
AT5G62090	1283.53	1.03804	UpRegulated	0.000834305	SEUSS-like 2	.
AT5G56520	388.296	1.0392	UpRegulated	0.0207101	unknown protein	.
AT1G71480	513.789	1.03927	UpRegulated	0.0361457	Nuclear transport factor 2 (NTF2) family protein	.
AT5G08560	1354.79	1.04021	UpRegulated	3.97e-06	transducin family protein / WD-40 repeat family protein	.
AT4G35480	172.909	1.04128	UpRegulated	9.06e-05	RING-H2 finger A3B	.
AT1G30410	1285.83	1.04241	UpRegulated	6.61e-06	multidrug resistance-associated protein 13	.
AT5G25240	193.807	1.04303	UpRegulated	0.0591977	unknown protein	.
AT3G09830	309.836	1.0432	UpRegulated	0.0011689	Protein kinase superfamily protein	.
AT3G54810	1044.3	1.04378	UpRegulated	0.000532894	Plant-specific GATA-type zinc finger transcription factor family protein	.
AT1G70420	298.491	1.04481	UpRegulated	0.0249373	Protein of unknown function (DUF1645)	.
AT2G40390	110.203	1.04494	UpRegulated	0.0293202	unknown protein	.
AT5G50720	111.17	1.04508	UpRegulated	0.00654368	HVA22 homologue E	.
AT5G06280	219.187	1.04527	UpRegulated	0.00137278	unknown protein	.
AT5G59150	861.172	1.04536	UpRegulated	0.00245232	RAB GTPase homolog A2D	.
AT3G18830	1566.93	1.04563	UpRegulated	7.84e-05	polyol/monosaccharide transporter 5	.
AT4G11800	854.132	1.04622	UpRegulated	1.37e-05	Calcineurin-like metallo-phosphoesterase superfamily protein	.
AT3G13520	2589.73	1.04691	UpRegulated	0.0116218	arabinogalactan protein 12	.
AT1G20560	832.433	1.04776	UpRegulated	0.000125792	acyl activating enzyme 1	.
AT3G18440	711.406	1.04803	UpRegulated	1.6e-05	aluminum-activated malate transporter 9	.
AT4G15800	838.451	1.04948	UpRegulated	0.00211113	ralf-like 33	.
AT4G26850	1467.44	1.05181	UpRegulated	0.00305346	mannose-1-phosphate guanylyltransferase (GDP)s;GDP-galactose:mannose-1-phosphate guanylyltransferases;GDP-galactose:glucose-1-phosphate guanylyltransferases;GDP-galactose:myoinositol-1-phosphate guanylyltransferases;glucose-1-phosphate guanylyltransferase	.
AT4G31340	4331.85	1.05235	UpRegulated	0.000550303	myosin heavy chain-related	.
AT1G56010	986.322	1.05239	UpRegulated	3.97e-05	NAC domain containing protein 1	.
AT4G16660	2370.09	1.05255	UpRegulated	0.00211289	heat shock protein 70 (Hsp 70) family protein	.
AT5G24030	776.319	1.05293	UpRegulated	0.0116792	SLAC1 homologue 3	.
AT5G42740	1521.38	1.05507	UpRegulated	4.91e-08	Sugar isomerase (SIS) family protein	.
AT3G10820	177.377	1.05526	UpRegulated	0.000794882	Transcription elongation factor (TFIIS) family protein	.
AT1G70160	3220.73	1.05546	UpRegulated	0.000110194	unknown protein	.
AT1G13830	66.8259	1.0565	UpRegulated	0.00966088	Carbohydrate-binding X8 domain superfamily protein	.
AT3G24530	582.602	1.05651	UpRegulated	0.000872534	AAA-type ATPase family protein / ankyrin repeat family protein	.
AT5G51740	286.757	1.05667	UpRegulated	0.00141372	Peptidase family M48 family protein	.
AT4G30440	2963.26	1.05705	UpRegulated	0.000107866	UDP-D-glucuronate 4-epimerase 1	.
AT3G47510	166.042	1.05721	UpRegulated	0.0565929	unknown protein	.
AT4G19040	906.095	1.05754	UpRegulated	2.83e-05	ENHANCED DISEASE RESISTANCE 2	.
AT4G39940	716.127	1.05861	UpRegulated	0.00476276	APS-kinase 2	.
AT5G41410	565.029	1.0588	UpRegulated	0.00827678	POX (plant homeobox) family protein	.
AT5G51830	532.528	1.06193	UpRegulated	7.13e-05	pfkB-like carbohydrate kinase family protein	.
AT4G37200	1503.77	1.06237	UpRegulated	0.00110207	Thioredoxin superfamily protein	.
AT5G65920	310.27	1.06291	UpRegulated	0.0155825	ARM repeat superfamily protein	.
AT3G21610	610.972	1.06305	UpRegulated	7.93e-06	Acid phosphatase/vanadium-dependent haloperoxidase-related protein	.
AT5G44820	85.4696	1.06326	UpRegulated	0.0275413	Nucleotide-diphospho-sugar transferase family protein	.
AT1G24150	274.092	1.06329	UpRegulated	0.00556265	formin homologue 4	.
AT1G13580	246.08	1.06332	UpRegulated	0.000936035	LAG1 longevity assurance homolog 3	.
ATCG00890	48.9352	1.06392	UpRegulated	0.0250716	NADH-Ubiquinone/plastoquinone (complex I) protein	.
ATCG01250	48.9352	1.06392	UpRegulated	0.0250716	NADH-Ubiquinone/plastoquinone (complex I) protein	.
AT2G25880	168.106	1.06517	UpRegulated	0.000612771	ataurora2	.
AT3G25620	202.691	1.06558	UpRegulated	0.000127708	ABC-2 type transporter family protein	.
AT3G13040	1324.91	1.06738	UpRegulated	6.21e-06	myb-like HTH transcriptional regulator family protein	.
AT4G29520	405.773	1.0677	UpRegulated	0.00765234	LOCATED IN: endoplasmic reticulum, plasma membrane	.
AT1G07510	714.506	1.06866	UpRegulated	2.92e-06	FTSH protease 10	.
AT2G29990	231.557	1.06868	UpRegulated	0.00213848	alternative NAD(P)H dehydrogenase 2	.
AT2G16900	434.075	1.06899	UpRegulated	7.11e-05	Arabidopsis phospholipase-like protein (PEARLI 4) family	.
AT3G25110	283.202	1.06947	UpRegulated	0.016201	fatA acyl-ACP thioesterase	.
AT4G34120	3026.47	1.07064	UpRegulated	0.00110796	Cystathionine beta-synthase (CBS) family protein	.
AT5G26731	55.9406	1.0708	UpRegulated	0.0146888	unknown protein	.
AT1G77500	399.958	1.07103	UpRegulated	0.00107458	Protein of unknown function (DUF630 and DUF632)	.
AT1G07640	773.171	1.07167	UpRegulated	0.00083704	Dof-type zinc finger DNA-binding family protein	.
AT5G67488	85.2942	1.0722	UpRegulated	0.0198625	other RNA	.
[truncated: 2,840 more rows]

## Sheet: Table_S4_DEGs_bro1_ABA_2Hours
Table S4. List of assembled transcripts that were up-regulated or down-regulated (log2 fold change (log2FC) > 1 or <-1, false discovery rate (FDR ) < 0.05) in bro1-1 mutant with ABA 02 Hours vs WT with ABA 02 Hours Seedlings
GeneID	baseMean	log2FoldChange	Profile	FDR	Gene Description	.
AT1G15125	917.826	-6.82765	DownRegulated	1.3391e-51	S-adenosyl-L-methionine-dependent methyltransferases superfamily protein	.
AT2G40330	219.96	-6.41499	DownRegulated	3.01736e-74	PYR1-like 6	.
AT4G34770	72.6404	-6.08141	DownRegulated	3.39042e-32	SAUR-like auxin-responsive protein family	.
AT2G40610	167.734	-6.02538	DownRegulated	5.36904e-67	expansin A8	.
AT4G11460	103.406	-6.01859	DownRegulated	6.66381e-36	cysteine-rich RLK (RECEPTOR-like protein kinase) 30	.
AT1G04133	5.28932	-5.76672	DownRegulated	1.10223e-07	#N/A	.
AT5G65800	9.84376	-5.67715	DownRegulated	9.047e-09	ACC synthase 5	.
AT3G50460	4.95091	-5.67291	DownRegulated	1.72768e-08	homolog of RPW8 2	.
AT2G22810	27.3066	-5.67014	DownRegulated	3.65718e-10	1-aminocyclopropane-1-carboxylate synthase 4	.
AT4G34790	32.9663	-5.52377	DownRegulated	3.62647e-21	SAUR-like auxin-responsive protein family	.
AT2G25780	23.7429	-5.46351	DownRegulated	4.74353e-17	Protein of unknown function (DUF1677)	.
AT2G05875	4.20859	-5.43635	DownRegulated	8.93683e-07	#N/A	.
AT4G32280	343.37	-5.40175	DownRegulated	7.89211e-14	indole-3-acetic acid inducible 29	.
AT2G38310	1095.55	-5.39655	DownRegulated	5.56917e-120	PYR1-like 4	.
AT2G09665	11.0514	-5.353	DownRegulated	2.47729e-07	#N/A	.
AT5G61610	21.7591	-5.32862	DownRegulated	2.36008e-14	Oleosin family protein	.
AT3G14260	5.36745	-5.2847	DownRegulated	2.25341e-06	Protein of unknown function (DUF567)	.
AT4G10020	7.35923	-5.24924	DownRegulated	5.43566e-05	hydroxysteroid dehydrogenase 5	.
AT1G02620	59.8185	-5.24299	DownRegulated	4.09557e-08	Ras-related small GTP-binding family protein	.
AT1G05700	27.302	-5.24047	DownRegulated	2.05748e-15	Leucine-rich repeat transmembrane protein kinase protein	.
AT4G12270	3.6069	-5.21741	DownRegulated	9.41283e-06	Copper amine oxidase family protein	.
AT3G46880	10.0747	-5.20814	DownRegulated	1.06359e-06	unknown protein	.
AT5G07560	5.07265	-5.2004	DownRegulated	4.34525e-07	glycine-rich protein 20	.
AT5G05530	14.5394	-5.0069	DownRegulated	1.14581e-06	RING/U-box superfamily protein	.
AT4G34810	25.6472	-4.9828	DownRegulated	1.32345e-14	SAUR-like auxin-responsive protein family	.
AT2G36110	5.91964	-4.92341	DownRegulated	1.0023e-06	Polynucleotidyl transferase, ribonuclease H-like superfamily protein	.
AT3G53200	4.08712	-4.88995	DownRegulated	5.70504e-05	myb domain protein 27	.
AT3G27500	15.9495	-4.86917	DownRegulated	1.26584e-12	Cysteine/Histidine-rich C1 domain family protein	.
AT1G23965	3.73692	-4.75289	DownRegulated	0.000165397	unknown protein	.
AT4G15320	7.3069	-4.74344	DownRegulated	3.599e-05	cellulose synthase-like B6	.
AT4G39250	2.50456	-4.68741	DownRegulated	0.00131652	RAD-like 1	.
AT1G58120	3.56416	-4.68254	DownRegulated	1.41986e-05	methyltransferases (TAIR:AT5G01710.1)	.
AT2G21910	4.96918	-4.66363	DownRegulated	0.00579559	cytochrome P450, family 96, subfamily A, polypeptide 5	.
AT3G50310	13.7915	-4.65633	DownRegulated	1.81303e-08	mitogen-activated protein kinase kinase kinase 20	.
AT5G20640	6.5978	-4.592	DownRegulated	3.60495e-06	Protein of unknown function (DUF567)	.
AT1G66040	19.4157	-4.5662	DownRegulated	3.7639e-14	Zinc finger (C3HC4-type RING finger) family protein	.
AT3G46810	3.18067	-4.51511	DownRegulated	3.22401e-05	Cysteine/Histidine-rich C1 domain family protein	.
AT1G13400	2.21412	-4.50692	DownRegulated	0.00104196	C2H2 and C2HC zinc fingers superfamily protein	.
AT5G03310	19.0861	-4.49171	DownRegulated	2.50835e-05	SAUR-like auxin-responsive protein family	.
AT3G60870	2.07257	-4.41698	DownRegulated	0.0134721	AT-hook motif nuclear-localized protein 18	.
AT2G41990	180.863	-4.40459	DownRegulated	2.87479e-45	CONTAINS InterPro DOMAIN/s: Late embryogenesis abundant protein, group 2 (InterPro:IPR004864)	.
AT3G29370	102.726	-4.38009	DownRegulated	1.06406e-15	unknown protein	.
AT5G02760	943.113	-4.37095	DownRegulated	5.35152e-28	Protein phosphatase 2C family protein	.
AT1G14420	4.03312	-4.35215	DownRegulated	3.54955e-05	Pectate lyase family protein	.
AT5G39000	5.50729	-4.31099	DownRegulated	7.44266e-05	Malectin/receptor-like protein kinase family protein	.
AT4G38825	39.3236	-4.26779	DownRegulated	1.11923e-16	SAUR-like auxin-responsive protein family	.
AT1G18280	5.22148	-4.24453	DownRegulated	0.000197169	Bifunctional inhibitor/lipid-transfer protein/seed storage 2S albumin superfamily protein	.
AT5G61160	43.4901	-4.22421	DownRegulated	5.96795e-09	anthocyanin 5-aromatic acyltransferase 1	.
AT3G07000	17.1804	-4.20631	DownRegulated	4.52766e-12	Cysteine/Histidine-rich C1 domain family protein	.
AT1G10070	2858.55	-4.19961	DownRegulated	4.27394e-18	branched-chain amino acid transaminase 2	.
AT1G44050	6.56164	-4.14643	DownRegulated	5.37976e-05	Cysteine/Histidine-rich C1 domain family protein	.
AT1G29090	4.9039	-4.13109	DownRegulated	0.0156698	Cysteine proteinases superfamily protein	.
AT2G37820	3.34756	-4.07575	DownRegulated	0.000491645	Cysteine/Histidine-rich C1 domain family protein	.
AT1G66940	423.235	-4.06922	DownRegulated	8.47036e-50	protein kinase-related	.
AT3G13760	22.7957	-4.0406	DownRegulated	2.62754e-10	Cysteine/Histidine-rich C1 domain family protein	.
AT5G08141	2.29581	-4.0273	DownRegulated	0.00444084	basic leucine-zipper 75	.
AT3G50010	43.4814	-4.00871	DownRegulated	3.04825e-23	Cysteine/Histidine-rich C1 domain family protein	.
AT1G29490	8.98446	-4.00544	DownRegulated	4.82205e-07	SAUR-like auxin-responsive protein family	.
AT3G23635	8.87381	-3.99428	DownRegulated	2.83687e-06	ROTUNDIFOLIA like 13	.
AT2G43140	135.012	-3.98939	DownRegulated	1.01926e-23	basic helix-loop-helix (bHLH) DNA-binding superfamily protein	.
AT5G07571	3.12845	-3.96287	DownRegulated	0.00020431	Oleosin family protein	.
AT1G04163	2.20166	-3.95895	DownRegulated	0.0140974	#N/A	.
AT5G56870	4006.5	-3.95439	DownRegulated	2.48156e-27	beta-galactosidase 4	.
AT1G02630	3.05895	-3.9314	DownRegulated	0.000367812	Nucleoside transporter family protein	.
AT1G06160	37.611	-3.89096	DownRegulated	1.23893e-15	octadecanoid-responsive Arabidopsis AP2/ERF 59	.
AT1G79770	15.2593	-3.88707	DownRegulated	2.39418e-12	Protein of unknown function (DUF1677)	.
AT1G74670	1103.14	-3.88382	DownRegulated	8.29162e-25	Gibberellin-regulated family protein	.
AT3G55515	4.11925	-3.86755	DownRegulated	0.00294219	ROTUNDIFOLIA like 7	.
AT3G50740	989.198	-3.85603	DownRegulated	6.06851e-48	UDP-glucosyl transferase 72E1	.
AT5G05440	965.415	-3.85171	DownRegulated	6.18223e-47	Polyketide cyclase/dehydrase and lipid transport superfamily protein	.
AT1G15040	286.99	-3.84335	DownRegulated	1.067e-13	Class I glutamine amidotransferase-like superfamily protein	.
AT1G02640	982.304	-3.84091	DownRegulated	1.91474e-31	beta-xylosidase 2	.
AT1G60060	49.2942	-3.82645	DownRegulated	1.89037e-22	Serine/threonine-protein kinase WNK (With No Lysine)-related	.
AT5G05430	19.9626	-3.81272	DownRegulated	6.48725e-11	RNA-binding protein	.
AT3G01260	25.8114	-3.77898	DownRegulated	1.08468e-10	Galactose mutarotase-like superfamily protein	.
AT5G23700	39.7312	-3.76053	DownRegulated	9.64642e-21	unknown protein	.
AT4G18197	155.965	-3.75839	DownRegulated	1.80866e-34	purine permease 7	.
AT3G62150	807.274	-3.75223	DownRegulated	2.59675e-100	P-glycoprotein 21	.
AT3G10780	2.7047	-3.74948	DownRegulated	0.00192082	emp24/gp25L/p24 family/GOLD family protein	.
AT3G46300	1.9162	-3.74558	DownRegulated	0.00474417	unknown protein	.
AT1G78360	2.65774	-3.71807	DownRegulated	0.00173031	glutathione S-transferase TAU 21	.
AT4G35430	5.01449	-3.71718	DownRegulated	0.0130633	unknown protein	.
AT3G03830	15.993	-3.69855	DownRegulated	6.92146e-07	SAUR-like auxin-responsive protein family	.
AT3G32040	10.7421	-3.65776	DownRegulated	2.56666e-08	Terpenoid synthases superfamily protein	.
AT1G76190	10.5514	-3.639	DownRegulated	1.27874e-06	SAUR-like auxin-responsive protein family	.
AT1G75960	164.851	-3.63843	DownRegulated	5.68387e-28	AMP-dependent synthetase and ligase family protein	.
AT1G69530	879.642	-3.61128	DownRegulated	1.35715e-35	expansin A1	.
AT3G23550	146.06	-3.60717	DownRegulated	8.67334e-20	MATE efflux family protein	.
AT1G78270	373.553	-3.60137	DownRegulated	4.16706e-66	UDP-glucosyl transferase 85A4	.
AT5G18010	33.5841	-3.59294	DownRegulated	1.66929e-09	SAUR-like auxin-responsive protein family	.
AT1G53635	2.45905	-3.58657	DownRegulated	0.0088523	unknown protein	.
AT2G28270	2.43184	-3.58084	DownRegulated	0.0176888	Cysteine/Histidine-rich C1 domain family protein	.
AT2G30010	449.44	-3.57314	DownRegulated	2.3823e-41	TRICHOME BIREFRINGENCE-LIKE 45	.
AT5G09970	27.0149	-3.54694	DownRegulated	3.53162e-10	cytochrome P450, family 78, subfamily A, polypeptide 7	.
AT4G03380	1.67045	-3.53811	DownRegulated	0.00798376	nuclear assembly factor 1 (TAIR:AT1G03530.1)	.
AT3G18550	5.49184	-3.53398	DownRegulated	0.000263461	TCP family transcription factor	.
AT4G00140	2.29426	-3.48356	DownRegulated	0.0051735	Calcium-binding EF-hand family protein	.
AT2G46990	10.366	-3.4429	DownRegulated	0.000230902	indole-3-acetic acid inducible 20	.
AT4G21870	416.166	-3.41494	DownRegulated	7.35927e-18	HSP20-like chaperones superfamily protein	.
AT5G14070	18.6596	-3.4091	DownRegulated	8.51668e-07	Thioredoxin superfamily protein	.
AT4G31380	16.3737	-3.40753	DownRegulated	1.11266e-10	FPF1-like protein 1	.
AT1G15640	2.17207	-3.40488	DownRegulated	0.00361667	unknown protein	.
AT1G23510	2.17445	-3.39737	DownRegulated	0.0237784	unknown protein	.
AT4G10160	5.13291	-3.39723	DownRegulated	0.000554719	RING/U-box superfamily protein	.
AT5G07200	1.52029	-3.39414	DownRegulated	0.0238244	gibberellin 20-oxidase 3	.
AT5G07570	2.15506	-3.39314	DownRegulated	0.00837223	glycine/proline-rich protein	.
AT5G20470	3.03922	-3.38489	DownRegulated	0.00563142	myosin, putative	.
AT5G18060	41.8303	-3.38325	DownRegulated	5.4913e-10	SAUR-like auxin-responsive protein family	.
AT2G02930	38.853	-3.38051	DownRegulated	2.03914e-09	glutathione S-transferase F3	.
AT5G03615	2.14597	-3.37814	DownRegulated	0.0243432	#N/A	.
AT2G23410	5.95601	-3.37793	DownRegulated	1.8561e-05	cis-prenyltransferase	.
AT1G21320	26.5941	-3.36106	DownRegulated	0.000134005	nucleotide binding;nucleic acid binding	.
AT1G64160	8.92905	-3.35492	DownRegulated	0.00329379	Disease resistance-responsive (dirigent-like protein) family protein	.
AT5G18050	46.8646	-3.33989	DownRegulated	6.45371e-10	SAUR-like auxin-responsive protein family	.
AT5G62280	703.574	-3.32096	DownRegulated	3.79557e-08	Protein of unknown function (DUF1442)	.
AT1G26945	234.256	-3.30477	DownRegulated	2.08737e-33	basic helix-loop-helix (bHLH) DNA-binding superfamily protein	.
AT1G31320	34.1234	-3.30012	DownRegulated	2.70168e-15	LOB domain-containing protein 4	.
AT2G15880	2443.43	-3.28751	DownRegulated	1.59506e-16	Leucine-rich repeat (LRR) family protein	.
AT3G59435	3.72345	-3.26994	DownRegulated	0.0012676	#N/A	.
AT2G45410	2.7832	-3.26732	DownRegulated	0.0140228	LOB domain-containing protein 19	.
AT3G50200	2.82129	-3.26466	DownRegulated	0.0102907	Plant protein of unknown function (DUF247)	.
AT1G09460	255.114	-3.25925	DownRegulated	3.94536e-15	Carbohydrate-binding X8 domain superfamily protein	.
AT3G22640	57.6832	-3.25847	DownRegulated	5.92945e-08	cupin family protein	.
AT5G60260	3.68208	-3.2526	DownRegulated	0.00157516	unknown protein	.
AT1G31310	32.2237	-3.23778	DownRegulated	1.27478e-05	hydroxyproline-rich glycoprotein family protein	.
AT1G27020	2195.54	-3.2368	DownRegulated	2.9404e-48	unknown protein	.
AT2G37030	50.4225	-3.22622	DownRegulated	2.91639e-10	SAUR-like auxin-responsive protein family	.
AT3G03840	28.0682	-3.21952	DownRegulated	7.20586e-12	SAUR-like auxin-responsive protein family	.
AT3G42800	55.2597	-3.18287	DownRegulated	2.5434e-18	unknown protein	.
AT2G19660	33.6643	-3.17839	DownRegulated	3.50929e-19	Cysteine/Histidine-rich C1 domain family protein	.
AT1G23160	3.54573	-3.1641	DownRegulated	0.0037646	Auxin-responsive GH3 family protein	.
AT2G05180	5.20302	-3.16173	DownRegulated	0.000118203	cytochrome P450, family 705, subfamily A, polypeptide 6	.
AT3G43850	66.8533	-3.14275	DownRegulated	0.00799377	unknown protein	.
AT3G20395	136.104	-3.12712	DownRegulated	0.00255792	RING/U-box superfamily protein	.
AT5G52170	159.783	-3.10729	DownRegulated	3.8644e-11	homeodomain GLABROUS 7	.
AT4G39070	187.102	-3.10662	DownRegulated	2.06496e-15	B-box zinc finger family protein	.
AT1G11112	5.06023	-3.09908	DownRegulated	5.72574e-05	unknown protein	.
AT1G33790	438.453	-3.09834	DownRegulated	4.54544e-06	jacalin lectin family protein	.
AT4G09160	444.843	-3.09223	DownRegulated	9.80568e-17	SEC14 cytosolic factor family protein / phosphoglyceride transfer family protein	.
AT1G36940	51.2427	-3.08354	DownRegulated	6.87115e-16	unknown protein	.
AT5G44973	2.45695	-3.08125	DownRegulated	0.0952062	Encodes a defensin-like (DEFL) family protein.	.
AT5G20250	20701.6	-3.0769	DownRegulated	1.15274e-07	Raffinose synthase family protein	.
AT4G14130	5836.89	-3.07681	DownRegulated	0.00016681	xyloglucan endotransglucosylase/hydrolase 15	.
AT5G05420	15.6331	-3.07423	DownRegulated	1.85321e-07	FKBP-like peptidyl-prolyl cis-trans isomerase family protein	.
AT5G14110	6.58239	-3.05895	DownRegulated	1.27962e-05	Protein of unknown function (DUF 3339)	.
AT3G62780	8.964	-3.05028	DownRegulated	8.85849e-07	Calcium-dependent lipid-binding (CaLB domain) family protein	.
AT3G61198	41.3021	-3.05013	DownRegulated	9.09054e-09	other RNA	.
AT1G10000	6.46536	-3.04381	DownRegulated	0.00244836	Ribonuclease H-like superfamily protein	.
AT1G79760	16.8495	-3.03085	DownRegulated	7.40208e-09	downstream target of AGL15-4	.
AT4G24275	137.764	-3.02973	DownRegulated	1.24628e-35	Identified as a screen for stress-responsive genes.	.
AT3G50190	13.6093	-3.0241	DownRegulated	3.84896e-09	Plant protein of unknown function (DUF247)	.
AT2G26710	199.369	-3.01325	DownRegulated	1.44268e-13	Cytochrome P450 superfamily protein	.
AT4G35770	16156.4	-3.01268	DownRegulated	3.83478e-13	Rhodanese/Cell cycle control phosphatase superfamily protein	.
AT1G11080	95.4963	-3.01237	DownRegulated	0.000621734	serine carboxypeptidase-like 31	.
AT1G11185	21.2403	-3.01046	DownRegulated	3.19859e-06	other RNA	.
AT3G05150	59.7075	-3.00592	DownRegulated	6.51377e-15	Major facilitator superfamily protein	.
AT5G65970	170.346	-2.99912	DownRegulated	9.48013e-25	Seven transmembrane MLO family protein	.
AT3G63440	157.517	-2.99792	DownRegulated	8.8876e-35	cytokinin oxidase/dehydrogenase 6	.
AT3G60490	25.9772	-2.99597	DownRegulated	1.48034e-11	Integrase-type DNA-binding superfamily protein	.
AT5G46370	3.14086	-2.99362	DownRegulated	0.0185036	Ca2+ activated outward rectifying K+ channel 2	.
AT5G03355	123.652	-2.98077	DownRegulated	1.25209e-15	#N/A	.
AT1G09090	21.5907	-2.97207	DownRegulated	1.27962e-05	respiratory burst oxidase homolog B	.
AT3G10120	96.5254	-2.97131	DownRegulated	6.56938e-21	unknown protein	.
AT4G36850	2502.36	-2.96897	DownRegulated	5.85713e-18	PQ-loop repeat family protein / transmembrane family protein	.
AT3G51400	171.382	-2.9622	DownRegulated	2.06388e-38	Arabidopsis protein of unknown function (DUF241)	.
AT4G01335	12.1933	-2.95511	DownRegulated	0.000675165	FUNCTIONS IN: molecular_function unknown	.
AT5G25460	3943.61	-2.94554	DownRegulated	1.70773e-39	Protein of unknown function, DUF642	.
AT3G26200	123.573	-2.94451	DownRegulated	1.15541e-20	cytochrome P450, family 71, subfamily B, polypeptide 22	.
AT3G06990	21.232	-2.93666	DownRegulated	3.39569e-12	Cysteine/Histidine-rich C1 domain family protein	.
AT4G21410	645.291	-2.93209	DownRegulated	6.7842e-19	cysteine-rich RLK (RECEPTOR-like protein kinase) 29	.
AT4G29310	285.33	-2.93149	DownRegulated	4.34819e-80	Protein of unknown function (DUF1005)	.
AT3G51910	230.25	-2.92641	DownRegulated	6.15007e-25	heat shock transcription factor A7A	.
AT1G49210	32.3935	-2.92615	DownRegulated	2.84167e-06	RING/U-box superfamily protein	.
AT3G54065	6.07423	-2.9182	DownRegulated	0.000273607	#N/A	.
AT1G29460	65.1326	-2.91748	DownRegulated	1.92908e-10	SAUR-like auxin-responsive protein family	.
AT5G53980	45.3068	-2.91139	DownRegulated	0.00010418	homeobox protein 52	.
AT3G61028	17.1576	-2.90831	DownRegulated	6.42023e-09	Putative endonuclease or glycosyl hydrolase	.
AT5G25840	448.022	-2.9022	DownRegulated	9.57436e-34	Protein of unknown function (DUF1677)	.
AT1G33055	60.7556	-2.90083	DownRegulated	1.22474e-05	unknown protein	.
AT2G42850	28.6634	-2.89697	DownRegulated	2.09664e-07	cytochrome P450, family 718	.
AT4G25110	62.4449	-2.89601	DownRegulated	1.90751e-12	metacaspase 2	.
AT4G18205	299.03	-2.8872	DownRegulated	1.99128e-78	Nucleotide-sugar transporter family protein	.
AT5G02865	5.05657	-2.88554	DownRegulated	0.0246077	#N/A	.
AT3G11370	2.9393	-2.88309	DownRegulated	0.0111105	Cysteine/Histidine-rich C1 domain family protein	.
AT3G48970	25.2881	-2.88306	DownRegulated	1.75478e-06	Heavy metal transport/detoxification superfamily protein	.
AT1G79580	4.4304	-2.87507	DownRegulated	0.00105298	NAC (No Apical Meristem) domain transcriptional regulator superfamily protein	.
AT1G21270	365.819	-2.87422	DownRegulated	5.85681e-16	wall-associated kinase 2	.
AT1G11340	92.773	-2.87241	DownRegulated	3.53711e-47	S-locus lectin protein kinase family protein	.
AT5G18170	1859	-2.87096	DownRegulated	3.43196e-23	glutamate dehydrogenase 1	.
AT4G26830	18.109	-2.86521	DownRegulated	3.7533e-10	O-Glycosyl hydrolases family 17 protein	.
AT5G52900	531.359	-2.85924	DownRegulated	6.71338e-15	unknown protein	.
AT4G15393	41.7146	-2.85225	DownRegulated	3.68311e-12	cytochrome P450, family 702, subfamily A, polypeptide 5	.
AT2G23400	2.16206	-2.84996	DownRegulated	0.0238785	Undecaprenyl pyrophosphate synthetase family protein	.
AT1G17345	30.7739	-2.83536	DownRegulated	5.63004e-13	SAUR-like auxin-responsive protein family	.
AT4G36410	418.294	-2.82945	DownRegulated	6.03654e-16	ubiquitin-conjugating enzyme 17	.
AT5G06570	64.8711	-2.82867	DownRegulated	6.35215e-08	alpha/beta-Hydrolases superfamily protein	.
AT4G25707	25.9465	-2.82649	DownRegulated	7.58601e-08	unknown protein	.
AT5G04190	114.443	-2.82405	DownRegulated	2.20279e-09	phytochrome kinase substrate 4	.
AT4G31620	27.9072	-2.81706	DownRegulated	5.63327e-09	Transcriptional factor B3 family protein	.
AT1G62262	10.4996	-2.81275	DownRegulated	1.02846e-07	SLAC1 homologue 4	.
AT3G48360	5267.55	-2.80735	DownRegulated	7.07601e-05	BTB and TAZ domain protein 2	.
AT3G24300	81.5026	-2.80535	DownRegulated	3.99264e-11	ammonium transporter 1;3	.
AT4G25420	23.2271	-2.79144	DownRegulated	0.000158016	2-oxoglutarate (2OG) and Fe(II)-dependent oxygenase superfamily protein	.
AT1G03870	1545.23	-2.78843	DownRegulated	2.30349e-46	FASCICLIN-like arabinoogalactan 9	.
AT5G28770	1230.61	-2.78785	DownRegulated	1.77621e-20	bZIP transcription factor family protein	.
AT3G58850	101.979	-2.78612	DownRegulated	1.82109e-26	phy rapidly regulated 2	.
AT5G04310	83.8437	-2.78337	DownRegulated	1.65381e-28	Pectin lyase-like superfamily protein	.
AT5G15830	51.8916	-2.78324	DownRegulated	7.71067e-22	basic leucine-zipper 3	.
AT1G07090	148.079	-2.77841	DownRegulated	1.86526e-43	Protein of unknown function (DUF640)	.
AT3G23880	230.528	-2.77663	DownRegulated	4.048e-17	F-box and associated interaction domains-containing protein	.
AT3G46330	12.3351	-2.77535	DownRegulated	6.11407e-07	Leucine-rich repeat protein kinase family protein	.
AT4G22233	4.83452	-2.77377	DownRegulated	0.000516898	other RNA	.
AT1G79360	95.2349	-2.77136	DownRegulated	8.96661e-08	organic cation/carnitine transporter 2	.
AT3G25190	71.8279	-2.75871	DownRegulated	1.24455e-08	Vacuolar iron transporter (VIT) family protein	.
AT4G23340	6.8212	-2.74655	DownRegulated	6.27594e-05	2-oxoglutarate (2OG) and Fe(II)-dependent oxygenase superfamily protein	.
AT5G22930	31.6584	-2.74055	DownRegulated	2.43955e-09	Protein of unknown function (DUF1635)	.
AT4G32510	4.66444	-2.73678	DownRegulated	0.00692959	HCO3- transporter family	.
AT5G57650	4.0157	-2.72771	DownRegulated	0.0039082	eukaryotic translation initiation factor-related	.
AT3G54920	2598.93	-2.72506	DownRegulated	8.48252e-32	Pectin lyase-like superfamily protein	.
AT5G15580	397.541	-2.72317	DownRegulated	9.78457e-35	longifolia1	.
AT5G18840	80.325	-2.71929	DownRegulated	6.35434e-11	Major facilitator superfamily protein	.
AT4G19920	3.29338	-2.70911	DownRegulated	0.00759801	Toll-Interleukin-Resistance (TIR) domain family protein	.
AT1G80280	264.36	-2.70474	DownRegulated	4.79433e-31	alpha/beta-Hydrolases superfamily protein	.
AT5G19600	140.986	-2.70383	DownRegulated	1.42815e-13	sulfate transporter 3;5	.
AT4G02780	8.54038	-2.70262	DownRegulated	1.31907e-06	Terpenoid cyclases/Protein prenyltransferases superfamily protein	.
AT3G30775	6905.56	-2.69246	DownRegulated	4.08805e-11	Methylenetetrahydrofolate reductase family protein	.
AT1G36060	358.412	-2.69112	DownRegulated	2.90778e-05	Integrase-type DNA-binding superfamily protein	.
AT5G67411	3.91469	-2.68433	DownRegulated	0.00557474	GRAS family transcription factor	.
AT1G08630	1551.64	-2.66526	DownRegulated	0.00239728	threonine aldolase 1	.
AT3G60650	8.40083	-2.66323	DownRegulated	2.15487e-05	unknown protein	.
AT5G58360	3.83524	-2.66298	DownRegulated	0.0139918	ovate family protein 3	.
AT2G28780	12.1478	-2.65245	DownRegulated	0.000175989	unknown protein	.
AT1G03090	4427.71	-2.64905	DownRegulated	6.1393e-09	methylcrotonyl-CoA carboxylase alpha chain, mitochondrial / 3-methylcrotonyl-CoA carboxylase 1 (MCCA)	.
AT4G34800	9.54584	-2.6487	DownRegulated	1.25411e-05	SAUR-like auxin-responsive protein family	.
AT2G21080	211.155	-2.63513	DownRegulated	2.28511e-38	unknown protein	.
AT5G06740	32.4204	-2.62556	DownRegulated	1.64032e-06	Concanavalin A-like lectin protein kinase family protein	.
AT1G75590	24.5234	-2.62394	DownRegulated	2.3589e-09	SAUR-like auxin-responsive protein family	.
AT1G21326	20.7622	-2.62333	DownRegulated	8.81362e-07	VQ motif-containing protein	.
AT3G03820	51.6017	-2.61754	DownRegulated	1.0537e-07	SAUR-like auxin-responsive protein family	.
AT2G21650	19.0903	-2.61593	DownRegulated	0.00326416	Homeodomain-like superfamily protein	.
AT2G17740	34.8637	-2.61461	DownRegulated	1.00487e-08	Cysteine/Histidine-rich C1 domain family protein	.
AT1G76410	134.563	-2.6112	DownRegulated	4.33506e-09	RING/U-box superfamily protein	.
AT5G14120	4146.27	-2.60595	DownRegulated	1.99315e-16	Major facilitator superfamily protein	.
AT3G12890	2.5042	-2.60307	DownRegulated	0.017322	activator of spomin::LUC2	.
AT3G03850	27.9545	-2.59985	DownRegulated	1.19196e-06	SAUR-like auxin-responsive protein family	.
AT5G39160	106.58	-2.59053	DownRegulated	9.85133e-15	RmlC-like cupins superfamily protein	.
AT4G08770	62.521	-2.58998	DownRegulated	1.31023e-12	Peroxidase superfamily protein	.
AT1G08930	2386.76	-2.58959	DownRegulated	1.71766e-22	Major facilitator superfamily protein	.
AT1G33540	3.05717	-2.58946	DownRegulated	0.00833044	serine carboxypeptidase-like 18	.
AT5G59990	8.0413	-2.58782	DownRegulated	0.0008721	CCT motif family protein	.
AT5G28610	4.86086	-2.58765	DownRegulated	0.000782436	glycine-rich protein (TAIR:AT5G28630.1)	.
AT3G12820	12.2842	-2.58635	DownRegulated	5.52889e-07	myb domain protein 10	.
AT4G25750	22.6852	-2.58604	DownRegulated	6.35912e-10	ABC-2 type transporter family protein	.
AT1G12780	2916.24	-2.58458	DownRegulated	6.10596e-17	UDP-D-glucose/UDP-D-galactose 4-epimerase 1	.
AT1G06830	57.7742	-2.58146	DownRegulated	1.82308e-20	Glutaredoxin family protein	.
AT1G78460	1627.83	-2.58054	DownRegulated	1.22507e-21	SOUL heme-binding family protein	.
AT5G19160	38.758	-2.5802	DownRegulated	2.45418e-09	TRICHOME BIREFRINGENCE-LIKE 11	.
AT3G01080	7.31268	-2.5801	DownRegulated	0.000655146	WRKY DNA-binding protein 58	.
AT5G38540	8.99275	-2.57853	DownRegulated	0.0188677	Mannose-binding lectin superfamily protein	.
AT4G17870	1123.91	-2.56934	DownRegulated	5.29281e-41	Polyketide cyclase/dehydrase and lipid transport superfamily protein	.
AT1G19530	683.461	-2.56901	DownRegulated	0.000328008	unknown protein	.
AT5G19890	44.7533	-2.56403	DownRegulated	0.000340028	Peroxidase superfamily protein	.
AT4G19370	42.4558	-2.56304	DownRegulated	2.27667e-15	Protein of unknown function (DUF1218)	.
AT2G36400	581.124	-2.56212	DownRegulated	2.97388e-21	growth-regulating factor 3	.
AT2G33810	242.247	-2.56121	DownRegulated	3.64379e-17	squamosa promoter binding protein-like 3	.
AT5G08210	10.8938	-2.55671	DownRegulated	5.75323e-07	MIR834a; miRNA	.
AT2G33830	18198.9	-2.55517	DownRegulated	2.57461e-10	Dormancy/auxin associated family protein	.
AT1G63180	271.936	-2.55263	DownRegulated	1.68482e-10	UDP-D-glucose/UDP-D-galactose 4-epimerase 3	.
AT5G27220	22.3023	-2.54576	DownRegulated	8.78377e-09	Frigida-like protein	.
AT3G26760	101.455	-2.54398	DownRegulated	1.39304e-07	NAD(P)-binding Rossmann-fold superfamily protein	.
AT1G67400	98.3792	-2.54098	DownRegulated	2.75533e-24	ELMO/CED-12 family protein	.
AT1G02350	16.848	-2.53931	DownRegulated	5.00526e-05	protoporphyrinogen oxidase-related	.
AT5G52882	1534.58	-2.53636	DownRegulated	1.49547e-54	P-loop containing nucleoside triphosphate hydrolases superfamily protein	.
AT4G36000	6.61277	-2.53468	DownRegulated	0.00049871	Pathogenesis-related thaumatin superfamily protein	.
AT5G28630	33.4999	-2.53222	DownRegulated	5.26705e-13	glycine-rich protein	.
AT2G23170	361.884	-2.53211	DownRegulated	3.50929e-19	Auxin-responsive GH3 family protein	.
AT5G40450	5371.81	-2.53045	DownRegulated	6.1966e-27	unknown protein	.
AT3G61210	398.977	-2.52539	DownRegulated	1.0232e-18	S-adenosyl-L-methionine-dependent methyltransferases superfamily protein	.
AT5G05320	103.75	-2.52277	DownRegulated	1.50701e-27	FAD/NAD(P)-binding oxidoreductase family protein	.
AT1G68330	36.2523	-2.52177	DownRegulated	1.30025e-16	unknown protein	.
AT3G13960	97.6661	-2.51084	DownRegulated	3.31122e-10	growth-regulating factor 5	.
AT2G44740	60.7313	-2.50689	DownRegulated	3.9008e-06	cyclin p4;1	.
AT4G25580	261.477	-2.50279	DownRegulated	0.0103499	CAP160 protein	.
AT5G61590	2201.43	-2.50165	DownRegulated	6.53195e-13	Integrase-type DNA-binding superfamily protein	.
AT5G03860	45.9846	-2.48657	DownRegulated	0.000286334	malate synthase	.
AT1G08757	6.42468	-2.48376	DownRegulated	0.00105743	#N/A	.
AT4G04972	18.3916	-2.46692	DownRegulated	1.72155e-10	unknown protein.	.
AT4G27250	4.01811	-2.46611	DownRegulated	0.00784044	NAD(P)-binding Rossmann-fold superfamily protein	.
AT5G03020	8.6505	-2.45921	DownRegulated	9.52865e-05	Galactose oxidase/kelch repeat superfamily protein	.
AT1G04610	15.3556	-2.45672	DownRegulated	1.90562e-06	YUCCA 3	.
AT4G03190	532.41	-2.44987	DownRegulated	1.35778e-31	GRR1-like protein 1	.
AT1G13300	327.381	-2.4493	DownRegulated	1.12937e-32	myb-like transcription factor family protein	.
AT3G01840	3.43333	-2.44874	DownRegulated	0.00549005	Protein kinase superfamily protein	.
AT1G72360	82.5489	-2.44387	DownRegulated	5.48188e-19	Integrase-type DNA-binding superfamily protein	.
AT1G70940	1759.4	-2.44367	DownRegulated	9.78335e-22	Auxin efflux carrier family protein	.
AT5G18030	90.0732	-2.44135	DownRegulated	2.00958e-05	SAUR-like auxin-responsive protein family	.
AT1G49860	60.3476	-2.4319	DownRegulated	2.58803e-06	glutathione S-transferase (class phi) 14	.
AT2G31020	78.0619	-2.43128	DownRegulated	1.93312e-08	OSBP(oxysterol binding protein)-related protein 1A	.
AT1G70581	5.55135	-2.43065	DownRegulated	0.00253781	other RNA	.
AT2G42170	514.494	-2.42774	DownRegulated	3.44304e-16	Actin family protein	.
AT3G45330	4.42464	-2.42331	DownRegulated	0.00434116	Concanavalin A-like lectin protein kinase family protein	.
AT4G35900	65.3165	-2.42327	DownRegulated	1.02586e-14	Basic-leucine zipper (bZIP) transcription factor family protein	.
[truncated: 4,496 more rows]

## Sheet: Table5_S_DEGs_bro1_ABA_4Hours
Table S5: List of assembled transcripts that were up-regulated or down-regulated (log2 fold change (log2FC) > 1 or <-1, false discovery rate (FDR ) < 0.05) in bro1-1 mutant with ABA 04 Hours vs WT with ABA 04 Hours Seedlings
[truncated: 5,216 more rows]

[truncated: 4 more sheets: Table S6_GO Analysis_WT_ABA_2h, Table S7_GO Analysis_WT_ABA_4h, Table S8_GOAnalysis_bro1_ABA_2h, Table S9_GOAnalysis_bro1_ABA_4h]
